# Supplementary material for: Crystal structure of 1-benzyl-4-formyl-1H-pyrrole-3-carb­oxamide
Source: Acta Crystallogr E Crystallogr Commun. 2016 Jan 9;72(Pt 2):133–5. doi: 10.1107/S2056989016000128 (PMC4770961; doi:10.1107/S2056989016000128)
Supplement: Supplementary file 1 [file e-72-00133-sup1.cif]

##############################################################################
#                                                                            #
# This CIF contains the data in a paper accepted for publication in          #
# Acta Crystallographica Section E. It conforms to the requirements of       #
# Notes for Authors for Acta Crystallographica Section E, and has been       #
# peer reviewed under the auspices of the IUCr Commission on Journals.       #
#                                                                            #
# Full details of the Crystallographic Information File format               #
# are given in the paper "The Crystallographic Information File (CIF):       #
# a New Standard Archive File for Crystallography" by S. R. Hall, F. H.      #
# Allen and I. D. Brown [Acta Cryst. (1991), A47, 655-685].                  #
#                                                                            #
# The current version of the core CIF dictionary is obtainable from          #
# ftp://ftp.iucr.org/pub/cif_core.dic.                                       #
#                                                                            #
# Software is freely available for graphical display of the structure(s)     #
# in this CIF. For information consult the CIF software page                 #
# http://www.iucr.org/resources/cif/software.                                #
#                                                                            #
# This file may be used for bona fide research purposes within the           #
# scientific community so long as proper attribution is given to the journal # 
# article from which it was obtained.                                        #
#                                                                            #
##############################################################################
data_global
_audit_creation_method     SHELXL-97
_journal_date_recd_electronic     2015-12-23
_journal_date_accepted     2016-01-04
_journal_name_full     'Acta Crystallographica, Section E'
_journal_year     2016
_journal_volume     72
_journal_issue      2
_journal_page_first     133
_journal_page_last     135
_journal_paper_category     GO
_journal_paper_doi     10.1107/S2056989016000128
_journal_coeditor_code     SU5268
_publ_contact_author_name     'Hong Yan'
_publ_contact_author_address
; College of Life Science and Bio-Engineering,
  Beijing University of Technology,
  100124 Chaoyang District, Beijing,
  P. R. China
;
_publ_contact_author_email     hongyan@bjut.edu.cn
_publ_contact_author_fax     '+86 10 67396642'
_publ_contact_author_phone     '+86 10 67396642'
_publ_section_title
;
Crystal structure of 1-benzyl-4-formyl-1<i>H</i>-pyrrole-3-carboxamide
;
_publ_section_title_footnote     .
loop_
    _publ_author_name
    _publ_author_footnote
    _publ_author_address
    'Qi-Di Zhong' .
; College of Life Science and Bio-Engineering,
  Beijing University of Technology,
  100124 Chaoyang District, Beijing,
  People's Republic of China
;
    'Sheng-Quan Hu' .
; College of Life Science and Bio-Engineering,
  Beijing University of Technology,
  100124 Chaoyang District, Beijing,
  People's Republic of China
;
    'Hong Yan' .
; College of Life Science and Bio-Engineering,
  Beijing University of Technology,
  100124 Chaoyang District, Beijing,
  People's Republic of China
;
_publ_section_synopsis
;
In the title compound, the mean planes of the pyrrole and benzyl rings are
almost normal to one another with a dihedral angle of 87.07 (4)\%. In the
crystal, molecules are linked <i>via</i> a pair of N---H...O hydrogen bonds
forming inversion dimers. C---H...O hydrogen bonds link the dimers into chains
propagating along [10\=1].
;
data_I
_database_code_depnum_ccdc_archive 'CCDC 1445256'
_audit_creation_method     SHELXL-97
_chemical_name_systematic
;
1-Benzyl-4-formyl-1<i>H</i>-pyrrole-3-carboxamide
;
_chemical_name_common     ?
_chemical_formula_moiety     'C13 H12 N2 O2'
_chemical_formula_sum     'C13 H12 N2 O2'
_chemical_formula_iupac     'C13 H12 N2 O2'
_chemical_formula_weight     228.25
_chemical_melting_point     ?
_symmetry_cell_setting     monoclinic
_symmetry_space_group_name_H-M     'P 21/c'
_symmetry_space_group_name_Hall     '-P 2ybc'
loop_
    _symmetry_equiv_pos_as_xyz
    'x, y, z'
    '-x, y+1/2, -z+1/2'
    '-x, -y, -z'
    'x, -y-1/2, z-1/2'
_cell_length_a     5.5296(6)
_cell_length_b     23.083(3)
_cell_length_c     9.3088(9)
_cell_angle_alpha     90.00
_cell_angle_beta     112.940(5)
_cell_angle_gamma     90.00
_cell_volume     1094.2(2)
_cell_formula_units_Z     4
_cell_measurement_reflns_used     3196
_cell_measurement_theta_min     3.5
_cell_measurement_theta_max     27.5
_cell_measurement_temperature     293(2)
_exptl_crystal_description     block
_exptl_crystal_colour     colorless
_exptl_crystal_size_max     0.25
_exptl_crystal_size_mid     0.20
_exptl_crystal_size_min     0.18
_exptl_crystal_density_diffrn     1.386
_exptl_crystal_density_meas     ?
_exptl_crystal_density_method     'not measured'
_exptl_crystal_F_000     480
_exptl_absorpt_coefficient_mu     0.095
_exptl_absorpt_correction_type     multi-scan
_exptl_absorpt_process_details
;
(SADABS; Bruker, 2005)
;
_exptl_absorpt_correction_T_min     0.9765
_exptl_absorpt_correction_T_max     0.9830
_exptl_special_details     ?
_diffrn_ambient_temperature     293(2)
_diffrn_radiation_type     MoK\a
_diffrn_radiation_wavelength     0.71073
_diffrn_radiation_source     'fine-focus sealed tube'
_diffrn_radiation_monochromator     graphite
_diffrn_measurement_device_type     'Bruker SMART CCD area-detector'
_diffrn_measurement_method     'phi and omega scans'
_diffrn_detector_area_resol_mean     ?
_diffrn_reflns_number     9372
_diffrn_reflns_av_R_equivalents     0.0206
_diffrn_reflns_av_sigmaI/netI     0.0121
_diffrn_reflns_theta_min     3.53
_diffrn_reflns_theta_max     25.05
_diffrn_reflns_theta_full     25.05
_diffrn_measured_fraction_theta_max     0.997
_diffrn_measured_fraction_theta_full     0.997
_diffrn_reflns_limit_h_min     -6
_diffrn_reflns_limit_h_max     6
_diffrn_reflns_limit_k_min     -27
_diffrn_reflns_limit_k_max     27
_diffrn_reflns_limit_l_min     -11
_diffrn_reflns_limit_l_max     11
_diffrn_standards_number     ?
_diffrn_standards_interval_count     ?
_diffrn_standards_interval_time     ?
_diffrn_standards_decay_%     ?
_refine_special_details
;
 Refinement of F^2^ against ALL reflections.  The weighted R-factor wR and
 goodness of fit S are based on F^2^, conventional R-factors R are based
 on F, with F set to zero for negative F^2^. The threshold expression of
 F^2^ > 2sigma(F^2^) is used only for calculating R-factors(gt) etc. and is
 not relevant to the choice of reflections for refinement.  R-factors based
 on F^2^ are statistically about twice as large as those based on F, and R-
 factors based on ALL data will be even larger.
;
_reflns_number_total     1938
_reflns_number_gt     1823
_reflns_threshold_expression     >2sigma(I)
_refine_ls_structure_factor_coef     Fsqd
_refine_ls_matrix_type     full
_refine_ls_R_factor_all     0.0358
_refine_ls_R_factor_gt     0.0342
_refine_ls_wR_factor_gt     0.1202
_refine_ls_wR_factor_ref     0.1226
_refine_ls_goodness_of_fit_ref     1.004
_refine_ls_restrained_S_all     1.004
_refine_ls_number_reflns     1938
_refine_ls_number_parameters     154
_refine_ls_number_restraints     0
_refine_ls_hydrogen_treatment     constr
_refine_ls_weighting_scheme     calc
_refine_ls_weighting_details
         'calc w=1/[\s^2^(Fo^2^)+(0.1000P)^2^+0.2118P] where P=(Fo^2^+2Fc^2^)/3'
_atom_sites_solution_hydrogens     geom
_atom_sites_solution_primary     direct
_atom_sites_solution_secondary     difmap
_refine_ls_shift/su_max     0.001
_refine_ls_shift/su_mean     0.000
_refine_diff_density_max     0.193
_refine_diff_density_min     -0.256
_refine_ls_extinction_method     none
_refine_ls_extinction_coef     ?
loop_
    _atom_type_symbol
    _atom_type_description
    _atom_type_scat_dispersion_real
    _atom_type_scat_dispersion_imag
    _atom_type_scat_source
    'C' 'C' 0.0033 0.0016
                         'International Tables Vol C Tables 4.2.6.8 and 6.1.1.4'
    'H' 'H' 0.0000 0.0000
                         'International Tables Vol C Tables 4.2.6.8 and 6.1.1.4'
    'N' 'N' 0.0061 0.0033
                         'International Tables Vol C Tables 4.2.6.8 and 6.1.1.4'
    'O' 'O' 0.0106 0.0060
                         'International Tables Vol C Tables 4.2.6.8 and 6.1.1.4'
_computing_data_collection
;
APEX2 (Bruker, 2005)
;
_computing_cell_refinement
;
SAINT (Bruker, 2005)
;
_computing_data_reduction
;
SAINT (Bruker, 2005)
;
_computing_structure_solution
;
SHELXTL (Sheldrick, 2008)
;
_computing_structure_refinement
;
SHELXTL (Sheldrick, 2008)
;
_computing_molecular_graphics
;
SHELXTL (Sheldrick, 2008) (Sheldrick, 2008)
;
_computing_publication_material     'SHELXTL'
loop_
    _atom_site_type_symbol
    _atom_site_label
    _atom_site_fract_x
    _atom_site_fract_y
    _atom_site_fract_z
    _atom_site_U_iso_or_equiv
    _atom_site_adp_type
    _atom_site_calc_flag
    _atom_site_refinement_flags
    _atom_site_occupancy
    _atom_site_symmetry_multiplicity
    _atom_site_disorder_assembly
    _atom_site_disorder_group
    C C1 1.0335(2) 0.84645(5) 0.26085(13) 0.0165(3) Uani d . 1 1 . .
    C C2 0.9577(2) 0.80281(5) 0.14829(15) 0.0217(3) Uani d . 1 1 . .
    H H2 0.7904 0.8035 0.0696 0.026 Uiso calc R 1 1 . .
    C C3 1.1293(3) 0.75831(6) 0.15255(17) 0.0267(3) Uani d . 1 1 . .
    H H3 1.0774 0.7298 0.0760 0.032 Uiso calc R 1 1 . .
    C C4 1.3792(3) 0.75629(6) 0.27120(17) 0.0271(3) Uani d . 1 1 . .
    H H4 1.4942 0.7264 0.2746 0.033 Uiso calc R 1 1 . .
    C C5 1.4545(2) 0.79918(6) 0.38396(15) 0.0252(3) Uani d . 1 1 . .
    H H5 1.6204 0.7979 0.4640 0.030 Uiso calc R 1 1 . .
    C C6 1.2845(2) 0.84412(5) 0.37859(14) 0.0206(3) Uani d . 1 1 . .
    H H6 1.3385 0.8730 0.4543 0.025 Uiso calc R 1 1 . .
    C C7 0.8542(2) 0.89645(5) 0.25832(13) 0.0167(3) Uani d . 1 1 . .
    H H7A 0.7595 0.8869 0.3236 0.020 Uiso calc R 1 1 . .
    H H7B 0.9601 0.9305 0.3022 0.020 Uiso calc R 1 1 . .
    C C8 0.7226(2) 0.94298(5) -0.00412(13) 0.0158(3) Uani d . 1 1 . .
    H H8 0.8792 0.9627 0.0164 0.019 Uiso calc R 1 1 . .
    C C9 0.5118(2) 0.94220(5) -0.14451(13) 0.0152(3) Uani d . 1 1 . .
    C C10 0.3150(2) 0.90594(5) -0.12295(13) 0.0162(3) Uani d . 1 1 . .
    C C11 0.4214(2) 0.88767(5) 0.03064(13) 0.0171(3) Uani d . 1 1 . .
    H H11 0.3383 0.8638 0.0779 0.021 Uiso calc R 1 1 . .
    C C12 0.5128(2) 0.97561(5) -0.28041(13) 0.0171(3) Uani d . 1 1 . .
    C C13 0.0602(2) 0.88460(5) -0.22590(14) 0.0199(3) Uani d . 1 1 . .
    H H13 -0.0288 0.8620 -0.1797 0.024 Uiso calc R 1 1 . .
    N N1 0.66548(19) 0.90998(4) 0.10118(11) 0.0152(3) Uani d . 1 1 . .
    N N2 0.2915(2) 0.97471(5) -0.40897(12) 0.0214(3) Uani d . 1 1 . .
    H H2A 0.2825 0.9936 -0.4906 0.026 Uiso calc R 1 1 . .
    H H2B 0.1581 0.9553 -0.4100 0.026 Uiso calc R 1 1 . .
    O O1 0.71039(17) 1.00283(4) -0.27249(10) 0.0237(3) Uani d . 1 1 . .
    O O2 -0.05271(17) 0.89275(4) -0.36651(10) 0.0255(3) Uani d . 1 1 . .
loop_
    _atom_site_aniso_label
    _atom_site_aniso_U_11
    _atom_site_aniso_U_22
    _atom_site_aniso_U_33
    _atom_site_aniso_U_12
    _atom_site_aniso_U_13
    _atom_site_aniso_U_23
    C1 0.0178(6) 0.0173(6) 0.0150(6) -0.0021(5) 0.0072(5) 0.0043(4)
    C2 0.0162(6) 0.0221(7) 0.0233(7) -0.0031(5) 0.0041(5) -0.0016(5)
    C3 0.0249(7) 0.0193(7) 0.0347(8) -0.0027(5) 0.0103(6) -0.0052(5)
    C4 0.0234(7) 0.0199(7) 0.0380(8) 0.0052(5) 0.0120(6) 0.0061(5)
    C5 0.0181(6) 0.0284(7) 0.0244(7) 0.0026(5) 0.0033(5) 0.0086(5)
    C6 0.0209(6) 0.0228(7) 0.0159(6) -0.0023(5) 0.0046(5) 0.0020(5)
    C7 0.0167(6) 0.0198(6) 0.0113(6) -0.0003(5) 0.0029(5) 0.0011(4)
    C8 0.0156(6) 0.0153(6) 0.0163(6) -0.0010(4) 0.0062(5) 0.0001(4)
    C9 0.0160(6) 0.0142(6) 0.0147(6) 0.0013(4) 0.0051(5) -0.0014(4)
    C10 0.0153(6) 0.0175(6) 0.0154(6) 0.0012(5) 0.0057(5) -0.0008(4)
    C11 0.0155(6) 0.0183(6) 0.0185(6) -0.0017(5) 0.0076(5) 0.0004(5)
    C12 0.0200(6) 0.0144(6) 0.0162(6) 0.0009(5) 0.0064(5) -0.0008(4)
    C13 0.0171(6) 0.0221(6) 0.0194(7) -0.0005(5) 0.0059(5) -0.0007(5)
    N1 0.0155(5) 0.0164(5) 0.0120(5) 0.0006(4) 0.0037(4) 0.0007(4)
    N2 0.0198(6) 0.0265(6) 0.0149(5) -0.0022(4) 0.0034(4) 0.0055(4)
    O1 0.0233(5) 0.0275(5) 0.0177(5) -0.0062(4) 0.0052(4) 0.0042(3)
    O2 0.0213(5) 0.0314(6) 0.0178(5) -0.0034(4) 0.0009(4) -0.0008(4)
_geom_special_details
;
 All esds (except the esd in the dihedral angle between two l.s. planes)
 are estimated using the full covariance matrix.  The cell esds are taken
 into account individually in the estimation of esds in distances, angles
 and torsion angles; correlations between esds in cell parameters are only
 used when they are defined by crystal symmetry.  An approximate (isotropic)
 treatment of cell esds is used for estimating esds involving l.s. planes.
;
loop_
    _geom_bond_atom_site_label_1
    _geom_bond_atom_site_label_2
    _geom_bond_site_symmetry_2
    _geom_bond_distance
    _geom_bond_publ_flag
    C1 C6 . 1.3942(17) ?
    C1 C2 . 1.3949(18) ?
    C1 C7 . 1.5159(16) ?
    C2 C3 . 1.3886(18) ?
    C2 H2 . 0.9300 ?
    C3 C4 . 1.3933(19) ?
    C3 H3 . 0.9300 ?
    C4 C5 . 1.384(2) ?
    C4 H4 . 0.9300 ?
    C5 C6 . 1.3877(18) ?
    C5 H5 . 0.9300 ?
    C6 H6 . 0.9300 ?
    C7 N1 . 1.4616(14) ?
    C7 H7A . 0.9700 ?
    C7 H7B . 0.9700 ?
    C8 C9 . 1.3709(16) ?
    C8 N1 . 1.3719(15) ?
    C8 H8 . 0.9300 ?
    C9 C10 . 1.4476(16) ?
    C9 C12 . 1.4834(16) ?
    C10 C11 . 1.3829(16) ?
    C10 C13 . 1.4471(17) ?
    C11 N1 . 1.3516(15) ?
    C11 H11 . 0.9300 ?
    C12 O1 . 1.2375(15) ?
    C12 N2 . 1.3374(16) ?
    C13 O2 . 1.2253(15) ?
    C13 H13 . 0.9300 ?
    N2 H2A . 0.8600 ?
    N2 H2B . 0.8600 ?
loop_
    _geom_angle_atom_site_label_1
    _geom_angle_atom_site_label_2
    _geom_angle_atom_site_label_3
    _geom_angle_site_symmetry_1
    _geom_angle_site_symmetry_3
    _geom_angle
    _geom_angle_publ_flag
    C6 C1 C2 . . 118.58(11) ?
    C6 C1 C7 . . 119.09(11) ?
    C2 C1 C7 . . 122.33(11) ?
    C3 C2 C1 . . 120.71(12) ?
    C3 C2 H2 . . 119.6 ?
    C1 C2 H2 . . 119.6 ?
    C2 C3 C4 . . 120.19(12) ?
    C2 C3 H3 . . 119.9 ?
    C4 C3 H3 . . 119.9 ?
    C5 C4 C3 . . 119.32(12) ?
    C5 C4 H4 . . 120.3 ?
    C3 C4 H4 . . 120.3 ?
    C4 C5 C6 . . 120.55(12) ?
    C4 C5 H5 . . 119.7 ?
    C6 C5 H5 . . 119.7 ?
    C5 C6 C1 . . 120.65(12) ?
    C5 C6 H6 . . 119.7 ?
    C1 C6 H6 . . 119.7 ?
    N1 C7 C1 . . 112.69(9) ?
    N1 C7 H7A . . 109.1 ?
    C1 C7 H7A . . 109.1 ?
    N1 C7 H7B . . 109.1 ?
    C1 C7 H7B . . 109.1 ?
    H7A C7 H7B . . 107.8 ?
    C9 C8 N1 . . 109.08(10) ?
    C9 C8 H8 . . 125.5 ?
    N1 C8 H8 . . 125.5 ?
    C8 C9 C10 . . 106.34(10) ?
    C8 C9 C12 . . 121.46(11) ?
    C10 C9 C12 . . 132.19(11) ?
    C11 C10 C13 . . 119.54(11) ?
    C11 C10 C9 . . 106.24(10) ?
    C13 C10 C9 . . 134.08(11) ?
    N1 C11 C10 . . 109.15(10) ?
    N1 C11 H11 . . 125.4 ?
    C10 C11 H11 . . 125.4 ?
    O1 C12 N2 . . 122.68(11) ?
    O1 C12 C9 . . 120.65(10) ?
    N2 C12 C9 . . 116.67(10) ?
    O2 C13 C10 . . 127.90(12) ?
    O2 C13 H13 . . 116.0 ?
    C10 C13 H13 . . 116.0 ?
    C11 N1 C8 . . 109.20(10) ?
    C11 N1 C7 . . 126.38(10) ?
    C8 N1 C7 . . 124.07(10) ?
    C12 N2 H2A . . 120.0 ?
    C12 N2 H2B . . 120.0 ?
    H2A N2 H2B . . 120.0 ?
loop_
    _geom_torsion_atom_site_label_1
    _geom_torsion_atom_site_label_2
    _geom_torsion_atom_site_label_3
    _geom_torsion_atom_site_label_4
    _geom_torsion_site_symmetry_1
    _geom_torsion_site_symmetry_2
    _geom_torsion_site_symmetry_3
    _geom_torsion_site_symmetry_4
    _geom_torsion
    _geom_torsion_publ_flag
    C6 C1 C2 C3 . . . . -0.61(18) ?
    C7 C1 C2 C3 . . . . 178.65(11) ?
    C1 C2 C3 C4 . . . . 0.9(2) ?
    C2 C3 C4 C5 . . . . -0.3(2) ?
    C3 C4 C5 C6 . . . . -0.6(2) ?
    C4 C5 C6 C1 . . . . 0.92(19) ?
    C2 C1 C6 C5 . . . . -0.30(18) ?
    C7 C1 C6 C5 . . . . -179.59(11) ?
    C6 C1 C7 N1 . . . . 151.87(11) ?
    C2 C1 C7 N1 . . . . -27.39(15) ?
    N1 C8 C9 C10 . . . . -0.47(13) ?
    N1 C8 C9 C12 . . . . 178.17(10) ?
    C8 C9 C10 C11 . . . . 0.47(13) ?
    C12 C9 C10 C11 . . . . -177.97(12) ?
    C8 C9 C10 C13 . . . . -175.05(13) ?
    C12 C9 C10 C13 . . . . 6.5(2) ?
    C13 C10 C11 N1 . . . . 176.01(10) ?
    C9 C10 C11 N1 . . . . -0.30(13) ?
    C8 C9 C12 O1 . . . . 3.69(18) ?
    C10 C9 C12 O1 . . . . -178.07(11) ?
    C8 C9 C12 N2 . . . . -176.06(10) ?
    C10 C9 C12 N2 . . . . 2.19(19) ?
    C11 C10 C13 O2 . . . . -173.94(12) ?
    C9 C10 C13 O2 . . . . 1.1(2) ?
    C10 C11 N1 C8 . . . . 0.01(13) ?
    C10 C11 N1 C7 . . . . -173.30(10) ?
    C9 C8 N1 C11 . . . . 0.30(13) ?
    C9 C8 N1 C7 . . . . 173.80(10) ?
    C1 C7 N1 C11 . . . . 90.92(13) ?
    C1 C7 N1 C8 . . . . -81.44(13) ?
loop_
    _geom_hbond_atom_site_label_D
    _geom_hbond_atom_site_label_H
    _geom_hbond_atom_site_label_A
    _geom_hbond_site_symmetry_A
    _geom_hbond_distance_DH
    _geom_hbond_distance_HA
    _geom_hbond_distance_DA
    _geom_hbond_angle_DHA
    N2 H2B O2 . 0.86 1.99 2.8184(14) 160
    N2 H2A O1 3_674 0.86 2.22 3.0063(14) 151
    C8 H8 O1 3_775 0.93 2.69 3.4252(15) 136
    C7 H7B O1 3_775 0.97 2.48 3.3123(15) 144
    C7 H7A O2 1_656 0.97 2.66 3.3268(15) 126
    C11 H11 Cg1 1_455 0.93 2.58 3.4962(14) 167
