# Supplementary material for: Crystal structure of 1-benzyl-4-formyl-1H-pyrrole-3-carb­oxamide
Source: Acta Crystallogr E Crystallogr Commun. 2016 Jan 9;72(Pt 2):133–5. doi: 10.1107/S2056989016000128 (PMC4770961; doi:10.1107/S2056989016000128)
Supplement: Supplementary file 2 [file e-72-00133-Isup2.hkl]

# 
# h,k,l, Fc-squared, Fo-squared, sigma(Fo-squared) and status flag 
# 
data_I
_shelx_title ' 123 in    P 21/c' 
_shelx_refln_list_code          4 
_shelx_F_calc_maximum      135.37 
_exptl_crystal_F_000       480.00 
_reflns_d_resolution_high  0.8394 
 
loop_ 
 _symmetry_equiv_pos_as_xyz 
 'x, y, z' 
 '-x, y+1/2, -z+1/2' 
 '-x, -y, -z' 
 'x, -y-1/2, z-1/2' 
 
_cell_length_a     5.5296 
_cell_length_b    23.0830 
_cell_length_c     9.3088 
_cell_angle_alpha  90.000 
_cell_angle_beta  112.940 
_cell_angle_gamma  90.000 
 
_shelx_F_squared_multiplier     1.000 
 
loop_ 
 _refln_index_h 
 _refln_index_k 
 _refln_index_l 
 _refln_F_squared_calc 
 _refln_F_squared_meas 
 _refln_F_squared_sigma 
 _refln_observed_status 
   1   0   0      311.38      303.51      5.51 o 
   2   0   0      234.70      242.52      3.64 o 
   3   0   0     1724.03     1939.94     15.62 o 
   4   0   0      335.92      324.80     13.19 o 
   5   0   0      922.90      927.10      7.41 o 
   6   0   0       39.42       41.10      1.57 o 
   1   1   0     1414.74     1381.05     13.51 o 
   2   1   0      832.89      857.20      6.72 o 
   3   1   0      150.31      183.49      1.86 o 
   4   1   0       35.82       37.36      1.14 o 
   5   1   0        5.49        5.08      0.74 o 
   6   1   0       47.92       46.18      1.18 o 
   1   2   0     2098.97     1970.37     23.34 o 
   2   2   0     1854.48     1855.49     14.52 o 
   3   2   0       99.64       93.21      1.21 o 
   4   2   0      530.00      521.81      4.54 o 
   5   2   0      616.72      624.47      5.61 o 
   6   2   0       45.31       49.65      1.22 o 
   1   3   0     1481.73     1408.32     13.19 o 
   2   3   0      246.98      275.42      2.66 o 
   3   3   0      271.21      271.16      2.33 o 
   4   3   0       32.72       25.02      0.80 o 
   5   3   0       89.33       85.27      2.11 o 
   6   3   0       32.40       39.80      1.20 o 
   0   4   0      420.25      391.02      5.12 o 
   1   4   0     3778.37     3482.35     31.65 o 
   2   4   0      735.08      698.47      5.16 o 
   3   4   0      451.23      469.77      3.43 o 
   4   4   0       31.15       31.38      0.80 o 
   5   4   0       81.67       92.81      1.73 o 
   6   4   0        4.34        2.24      0.53 o 
   1   5   0       14.98        8.89      0.34 o 
   2   5   0      112.74      112.25      1.71 o 
   3   5   0       38.61       30.76      0.71 o 
   4   5   0       36.35       38.44      0.86 o 
   5   5   0      302.10      306.39      3.42 o 
   0   6   0     1822.27     1814.07     33.65 o 
   1   6   0        0.38        0.76      0.15 o 
   2   6   0      152.19      120.60      1.27 o 
   3   6   0       34.09       36.34      0.77 o 
   4   6   0      959.91      966.09      7.29 o 
   5   6   0        5.30        3.53      0.53 o 
   1   7   0        7.35        5.56      0.28 o 
   2   7   0      123.75      116.96      1.24 o 
   3   7   0      322.99      324.46      2.83 o 
   4   7   0       94.29       94.27      1.34 o 
   5   7   0        8.82        6.27      0.49 o 
   0   8   0     3271.48     2910.63     26.60 o 
   1   8   0      415.83      430.01      5.27 o 
   2   8   0      108.33      132.37      1.33 o 
   3   8   0      196.48      187.49      2.18 o 
   4   8   0      291.37      295.53      2.53 o 
   5   8   0        3.84        5.73      0.49 o 
   1   9   0     3537.63     3606.92     37.60 o 
   2   9   0        8.52        6.40      0.29 o 
   3   9   0       45.26       39.78      0.81 o 
   4   9   0      598.09      629.99      6.28 o 
   5   9   0       11.94        9.21      0.55 o 
   0  10   0     1947.58     1886.15     22.46 o 
   1  10   0       32.64       30.48      0.62 o 
   2  10   0       11.47        6.24      0.34 o 
   3  10   0      201.73      210.23      2.16 o 
   4  10   0       19.30       18.56      0.60 o 
   5  10   0        2.93        2.97      0.48 o 
   1  11   0       12.41       19.00      0.45 o 
   2  11   0     1072.88     1139.61      7.53 o 
   3  11   0      188.68      179.82      1.66 o 
   4  11   0       48.73       47.41      0.97 o 
   5  11   0       54.43       51.97      1.18 o 
   0  12   0      118.15      142.54      2.70 o 
   1  12   0       18.61        9.49      0.32 o 
   2  12   0     1372.21     1464.00     11.97 o 
   3  12   0      413.56      430.69      3.20 o 
   4  12   0      135.28      141.47      1.63 o 
   5  12   0       37.24       41.39      1.06 o 
   1  13   0      528.61      574.12      4.73 o 
   2  13   0      218.04      233.02      4.53 o 
   3  13   0      173.24      167.35      1.58 o 
   4  13   0      117.90      120.56      1.39 o 
   5  13   0        4.09        3.57      0.54 o 
   0  14   0      953.05     1025.18     15.42 o 
   1  14   0      133.01      121.87      1.11 o 
   2  14   0      179.39      167.24      2.15 o 
   3  14   0       36.73       39.57      0.91 o 
   4  14   0      337.85      322.48      4.93 o 
   5  14   0        3.40        6.32      0.77 o 
   1  15   0      116.42      126.81      1.23 o 
   2  15   0       27.31       28.24      0.67 o 
   3  15   0      392.22      369.87      3.75 o 
   4  15   0      227.02      235.08      2.89 o 
   5  15   0      107.38      125.61      2.36 o 
   0  16   0        3.35        5.04      0.39 o 
   1  16   0        3.58        2.52      0.23 o 
   2  16   0       45.80       42.80      0.84 o 
   3  16   0      106.19       95.01      1.46 o 
   4  16   0        0.03        0.81      0.40 o 
   1  17   0      112.47      109.52      1.18 o 
   2  17   0       18.17       15.02      0.51 o 
   3  17   0       13.42       11.44      0.59 o 
   4  17   0       16.15       18.82      0.85 o 
   0  18   0       55.67       57.20      1.15 o 
   1  18   0      101.19      103.72      1.31 o 
   2  18   0        0.13        0.27      0.24 o 
   3  18   0        7.04        5.85      0.48 o 
   4  18   0       48.26       52.90      1.58 o 
   1  19   0        1.31        0.97      0.32 o 
   2  19   0       12.73       13.03      0.69 o 
   3  19   0       25.49       25.11      1.15 o 
   4  19   0       31.37       32.33      1.28 o 
   0  20   0     1687.69     1601.65     12.82 o 
   1  20   0       57.70       56.94      1.12 o 
   2  20   0        3.87        4.60      0.49 o 
   3  20   0      122.76      105.50      2.22 o 
   4  20   0        0.00        0.10      0.57 o 
   1  21   0       25.21       28.16      0.98 o 
   2  21   0      202.52      201.87      3.50 o 
   3  21   0       27.22       28.91      1.02 o 
   0  22   0      717.64      734.24      8.49 o 
   1  22   0       11.37       13.08      0.77 o 
   2  22   0      523.52      517.63      5.08 o 
   3  22   0       38.73       35.58      1.12 o 
   1  23   0      189.81      197.49      2.76 o 
   2  23   0        0.05        0.69      0.85 o 
   3  23   0       54.24       57.67      1.43 o 
   0  24   0      186.31      186.69      4.26 o 
   1  24   0        6.30        7.23      0.82 o 
   2  24   0       95.92       79.13      1.94 o 
   1  25   0        8.99        8.60      0.88 o 
   2  25   0       46.37       46.48      1.54 o 
   0  26   0        1.68        1.73      0.92 o 
   1  26   0      283.69      285.45      5.38 o 
   1  27   0       13.96       15.93      1.54 o 
  -6   1   1        0.00       -0.02      0.43 o 
  -5   1   1      256.98      267.03      2.73 o 
  -4   1   1       55.76       59.83      1.07 o 
  -3   1   1        0.07        0.47      0.21 o 
  -2   1   1      116.21      104.89      1.56 o 
  -1   1   1     1633.44     1502.28     11.89 o 
   1   1   1      511.50      555.77      5.01 o 
   2   1   1      147.18      154.92      1.71 o 
   3   1   1        1.81        2.74      0.27 o 
   4   1   1        7.52        7.50      0.59 o 
   5   1   1      210.44      209.59      2.74 o 
  -6   2   1       10.19       12.53      0.71 o 
  -5   2   1       50.12       52.02      1.26 o 
  -4   2   1        0.82        1.05      0.29 o 
  -3   2   1      451.82      427.51      4.24 o 
  -2   2   1     1118.93     1105.70     11.35 o 
  -1   2   1      757.11      750.33     10.26 o 
   1   2   1      431.13      398.55      3.86 o 
   2   2   1       65.92       56.54      0.97 o 
   3   2   1      400.24      438.60      3.34 o 
   4   2   1      164.78      181.55      2.40 o 
   5   2   1       71.43       66.42      1.41 o 
  -6   3   1        6.82        5.44      0.58 o 
  -5   3   1       25.22       25.44      0.90 o 
  -4   3   1       39.21       38.64      0.95 o 
  -3   3   1      198.39      220.81      2.11 o 
  -2   3   1      110.77      104.07      2.43 o 
  -1   3   1        5.63        8.96      0.42 o 
   0   3   1       32.80       25.65      0.53 o 
   1   3   1      150.97      154.40      2.15 o 
   2   3   1       21.39       17.38      0.54 o 
   3   3   1        5.59        4.99      0.31 o 
   4   3   1        4.18        3.30      0.48 o 
   5   3   1        0.16        0.41      0.48 o 
  -6   4   1       39.53       43.69      1.36 o 
  -5   4   1        0.00        0.11      0.39 o 
  -4   4   1      268.11      257.05      2.77 o 
  -3   4   1      524.29      516.92      6.15 o 
  -2   4   1     2201.61     2314.51     17.95 o 
  -1   4   1      504.94      470.09      4.34 o 
   0   4   1     7604.84     6460.30     61.47 o 
   1   4   1       72.32       65.44      1.16 o 
   2   4   1      462.24      451.74      5.59 o 
   3   4   1      177.43      165.01      1.70 o 
   4   4   1      536.46      557.44      4.76 o 
   5   4   1      246.99      238.63      2.65 o 
  -6   5   1      268.81      286.38      2.75 o 
  -5   5   1        0.06       -0.05      0.39 o 
  -4   5   1        5.61        8.54      0.56 o 
  -3   5   1      293.05      312.00      3.34 o 
  -2   5   1       28.42       28.56      0.63 o 
  -1   5   1    17740.21    14408.99    176.13 o 
   0   5   1     3935.99     3518.96     34.08 o 
   1   5   1      355.63      326.54      3.64 o 
   2   5   1     1307.33     1374.94      8.27 o 
   3   5   1        9.56       19.61      0.62 o 
   4   5   1        1.25        0.20      0.33 o 
   5   5   1      261.05      260.94      3.00 o 
  -6   6   1      212.35      210.66      2.34 o 
  -5   6   1      539.22      545.05      4.88 o 
  -4   6   1        0.44        1.05      0.31 o 
  -3   6   1     1018.86     1130.18     10.65 o 
  -2   6   1      128.38       87.69      1.12 o 
  -1   6   1     8286.31     7236.73     99.24 o 
   0   6   1        1.24        3.69      0.31 o 
   1   6   1        2.73        4.34      0.28 o 
   2   6   1      496.19      527.07      3.75 o 
   3   6   1       74.39       80.54      1.20 o 
   4   6   1       85.88       79.27      1.39 o 
   5   6   1       90.96       92.85      1.64 o 
  -6   7   1       16.37       21.54      0.97 o 
  -5   7   1      301.96      318.51      5.51 o 
  -4   7   1      135.00      128.98      2.71 o 
  -3   7   1      862.01      908.03      5.61 o 
  -2   7   1      444.10      490.53      4.91 o 
  -1   7   1     1766.11     1814.50     18.49 o 
   0   7   1     2945.32     2810.27     21.04 o 
   1   7   1      895.06      919.94      8.13 o 
   2   7   1      981.70     1030.53      7.09 o 
   3   7   1       36.47       41.92      0.92 o 
   4   7   1      827.36      820.11      7.73 o 
   5   7   1      114.23      134.91      2.24 o 
  -6   8   1      184.64      183.77      2.37 o 
  -5   8   1       76.54       85.97      1.58 o 
  -4   8   1      352.45      334.01      3.95 o 
  -3   8   1      439.24      440.03      3.37 o 
  -2   8   1        3.76        2.53      0.23 o 
  -1   8   1     5069.19     4998.90     45.84 o 
   0   8   1      248.04      197.99      2.01 o 
   1   8   1        9.82       12.15      0.36 o 
   2   8   1        0.16        0.46      0.20 o 
   3   8   1      838.19      833.89      5.12 o 
   4   8   1        8.16       10.36      0.68 o 
   5   8   1       14.35       12.09      0.70 o 
  -5   9   1       65.13       64.40      1.54 o 
  -4   9   1      257.26      248.85      3.12 o 
  -3   9   1        0.03        0.09      0.20 o 
  -2   9   1      291.02      342.06      3.00 o 
  -1   9   1      112.78      119.19      1.27 o 
   0   9   1      120.30      120.17      1.40 o 
   1   9   1       36.59       31.92      0.58 o 
   2   9   1       44.20       41.67      0.80 o 
   3   9   1       27.61       22.68      0.95 o 
   4   9   1       75.40       78.40      1.31 o 
   5   9   1       19.45       22.12      0.77 o 
  -5  10   1        5.56        7.08      0.65 o 
  -4  10   1       98.42      110.82      1.43 o 
  -3  10   1      369.78      346.64      3.34 o 
  -2  10   1      202.44      227.85      1.81 o 
  -1  10   1      258.10      258.47      2.16 o 
   0  10   1      717.45      664.86      4.61 o 
   1  10   1       21.52       16.19      0.47 o 
   2  10   1      197.07      206.56      1.84 o 
   3  10   1        5.99        7.42      0.43 o 
   4  10   1      170.94      184.32      2.13 o 
   5  10   1       81.74       81.31      1.33 o 
  -5  11   1      104.53      105.70      1.86 o 
  -4  11   1       43.71       35.96      0.79 o 
  -3  11   1       12.07       12.81      0.47 o 
  -2  11   1       72.65       82.79      1.00 o 
  -1  11   1      255.19      286.29      2.68 o 
   0  11   1        4.30        5.66      0.30 o 
   1  11   1       19.17       28.70      0.67 o 
   2  11   1       65.65       81.73      1.07 o 
   3  11   1      535.37      512.65      3.99 o 
   4  11   1       41.85       38.90      0.92 o 
   5  11   1       47.02       62.09      1.29 o 
  -5  12   1       20.40       20.33      0.89 o 
  -4  12   1       60.23       61.58      1.01 o 
  -3  12   1      441.28      437.31      2.75 o 
  -2  12   1       11.79       10.15      0.41 o 
  -1  12   1      474.41      500.38      3.39 o 
   0  12   1      518.44      527.46      3.72 o 
   1  12   1       27.17       28.57      0.59 o 
   2  12   1       77.99       76.67      1.09 o 
   3  12   1      175.93      178.19      2.28 o 
   4  12   1       25.73       23.14      0.76 o 
   5  12   1      114.17      107.35      1.89 o 
  -5  13   1        0.32        0.26      0.42 o 
  -4  13   1      203.88      214.33      2.64 o 
  -3  13   1       10.98        7.60      0.42 o 
  -2  13   1      115.15      114.63      1.27 o 
  -1  13   1      993.60     1027.20      9.39 o 
   0  13   1        0.27        0.40      0.23 o 
   1  13   1      802.65      888.33      9.63 o 
   2  13   1       72.78       84.88      1.28 o 
   3  13   1        0.88        0.39      0.28 o 
   4  13   1      275.23      272.94      3.02 o 
   5  13   1       80.42       93.53      2.51 o 
  -5  14   1       32.23       31.45      0.94 o 
  -4  14   1       12.64       10.01      0.60 o 
  -3  14   1        5.83        4.61      0.36 o 
  -2  14   1      180.46      193.64      1.97 o 
  -1  14   1      205.36      191.79      1.75 o 
   0  14   1      190.22      205.34      2.40 o 
   1  14   1       65.72       66.40      0.93 o 
   2  14   1       49.45       44.80      0.85 o 
   3  14   1       74.44       79.84      1.19 o 
   4  14   1       94.51       90.49      1.48 o 
  -5  15   1       96.48       85.93      2.00 o 
  -4  15   1      116.63       88.89      1.53 o 
  -3  15   1      131.32      131.99      1.63 o 
  -2  15   1      130.19      139.61      1.38 o 
  -1  15   1      847.85      813.82      6.66 o 
   0  15   1       35.20       37.12      0.66 o 
   1  15   1        7.11        5.94      0.31 o 
   2  15   1      163.49      161.75      3.44 o 
   3  15   1      279.62      306.08      3.36 o 
   4  15   1      139.21      149.82      2.67 o 
  -5  16   1       34.17       22.84      1.31 o 
  -4  16   1      155.65      176.07      2.74 o 
  -3  16   1      780.19      713.00      6.13 o 
  -2  16   1      202.07      224.10      2.77 o 
  -1  16   1      563.54      541.65      4.16 o 
   0  16   1      103.20      101.53      1.18 o 
   1  16   1        0.04        0.07      0.33 o 
   2  16   1      214.70      231.41      2.45 o 
   3  16   1        0.47        0.58      0.31 o 
   4  16   1       84.49       77.70      2.67 o 
  -4  17   1      252.48      255.31      3.21 o 
  -3  17   1      341.39      352.35      4.94 o 
  -2  17   1      125.20      132.66      1.59 o 
  -1  17   1       39.16       40.25      0.67 o 
   0  17   1      215.80      228.80      2.44 o 
   1  17   1     1044.53     1086.23      6.50 o 
   2  17   1      202.04      207.25      2.55 o 
   3  17   1       30.61       27.43      0.85 o 
   4  17   1        1.80        4.63      1.06 o 
  -4  18   1       50.11       42.67      1.25 o 
  -3  18   1        1.73        1.32      0.46 o 
  -2  18   1       99.03       91.28      1.41 o 
  -1  18   1       49.70       45.26      0.93 o 
   0  18   1      135.19      138.93      1.45 o 
   1  18   1        1.09        3.12      0.57 o 
   2  18   1       70.01       64.85      1.23 o 
   3  18   1       28.41       31.34      0.91 o 
   4  18   1      130.69      140.35      3.98 o 
  -4  19   1      353.13      374.00      5.22 o 
  -3  19   1       74.22       57.93      1.18 o 
  -2  19   1      118.09      117.23      1.76 o 
  -1  19   1       54.18       55.32      1.00 o 
   0  19   1       11.89       15.96      0.56 o 
   1  19   1      403.52      410.73      3.58 o 
   2  19   1       27.45       22.80      0.99 o 
   3  19   1       52.78       44.19      2.43 o 
   4  19   1       55.61       64.05      3.04 o 
  -4  20   1       22.51       20.66      1.18 o 
  -3  20   1      113.85      126.37      2.80 o 
  -2  20   1       90.74       87.60      2.15 o 
  -1  20   1        0.42        1.13      0.44 o 
   0  20   1      128.39      132.18      1.83 o 
   1  20   1       18.76       27.76      1.02 o 
   2  20   1      202.65      191.67      2.09 o 
   3  20   1      162.76      153.82      3.62 o 
  -4  21   1       21.27       23.69      1.30 o 
  -3  21   1       81.07       75.94      3.31 o 
  -2  21   1       44.56       45.44      1.18 o 
  -1  21   1       39.48       38.88      1.12 o 
   0  21   1      219.64      237.78      3.32 o 
   1  21   1       32.56       31.61      1.02 o 
   2  21   1      104.85       99.85      1.64 o 
   3  21   1       49.09       47.86      2.66 o 
  -3  22   1        5.96        6.25      0.77 o 
  -2  22   1       18.95       21.35      1.07 o 
  -1  22   1       94.64      104.05      1.78 o 
   0  22   1      297.71      312.51      9.28 o 
   1  22   1       39.23       36.32      1.10 o 
   2  22   1        9.19        7.47      0.66 o 
   3  22   1       33.89       30.70      1.38 o 
  -3  23   1        0.57        0.15      0.60 o 
  -2  23   1        0.77        0.09      0.57 o 
  -1  23   1       38.10       42.42      1.46 o 
   0  23   1       32.72       36.70      1.34 o 
   1  23   1        0.08        0.30      0.44 o 
   2  23   1      139.11      138.47      2.36 o 
   3  23   1      257.56      262.43      4.07 o 
  -3  24   1       16.14       16.89      1.03 o 
  -2  24   1       15.53       16.83      1.04 o 
  -1  24   1        3.12        4.52      1.06 o 
   0  24   1      142.54      145.74      2.15 o 
   1  24   1        1.15        1.16      0.65 o 
   2  24   1       17.15       16.28      1.02 o 
  -2  25   1        0.11        0.06      0.58 o 
  -1  25   1      596.20      607.22      8.21 o 
   0  25   1       18.37       16.51      0.88 o 
   1  25   1       15.06       17.24      1.56 o 
   2  25   1       82.96       80.67      2.95 o 
  -2  26   1        0.65        2.25      0.67 o 
  -1  26   1        5.81        6.87      0.95 o 
   0  26   1      319.14      322.82      7.48 o 
   1  26   1       61.25       57.08      2.48 o 
  -1  27   1        0.30        1.50      0.72 o 
   0  27   1      110.70      113.11      2.26 o 
  -6   0   2      318.88      326.46      5.29 o 
  -5   0   2       71.63       75.57      2.06 o 
  -4   0   2     1215.71     1270.99     16.79 o 
  -3   0   2       82.75       62.08      1.54 o 
  -2   0   2      461.38      426.82      6.93 o 
  -1   0   2     7471.02     6661.05    156.14 o 
   0   0   2     5128.19     4631.44     56.66 o 
   1   0   2        6.64        2.66      0.29 o 
   2   0   2     2282.14     2421.51     20.49 o 
   3   0   2      203.57      214.68      3.42 o 
   4   0   2      468.27      427.59      7.92 o 
   5   0   2      196.05      187.50      3.75 o 
  -6   1   2       59.70       56.24      1.27 o 
  -5   1   2       28.15       28.45      0.95 o 
  -4   1   2        3.32        5.73      0.46 o 
  -3   1   2      127.72      117.78      1.56 o 
  -2   1   2       46.00       49.45      1.20 o 
  -1   1   2     5684.84     5249.93     89.59 o 
   0   1   2       88.87       86.94      1.09 o 
   1   1   2     1549.27     1530.57      9.31 o 
   2   1   2      151.93      169.04      2.21 o 
   3   1   2        7.81        9.69      0.47 o 
   4   1   2      365.19      353.31      3.53 o 
   5   1   2        7.27        5.71      0.59 o 
  -6   2   2       31.79       30.13      0.85 o 
  -5   2   2      589.56      605.96      4.16 o 
  -4   2   2      259.11      281.04      3.03 o 
  -3   2   2      188.82      224.57      2.00 o 
  -2   2   2      554.39      528.51      4.19 o 
  -1   2   2      327.75      289.92      4.76 o 
   0   2   2       97.74       91.52      1.18 o 
   1   2   2       47.42       51.90      0.85 o 
   2   2   2       52.54       67.31      1.04 o 
   3   2   2      186.56      211.55      2.39 o 
   4   2   2       31.68       28.00      0.95 o 
   5   2   2       23.56       21.44      0.88 o 
  -6   3   2        4.55        4.72      0.56 o 
  -5   3   2      364.18      369.49      2.57 o 
  -4   3   2      308.52      314.29      3.70 o 
  -3   3   2        0.29        0.83      0.36 o 
  -2   3   2      214.74      230.25      2.82 o 
  -1   3   2     1468.62     1272.40     12.80 o 
   0   3   2       12.38       10.49      0.34 o 
   1   3   2        0.42        0.68      0.17 o 
   2   3   2       10.17       12.10      0.42 o 
   3   3   2      675.79      679.85      4.75 o 
   4   3   2      389.67      383.79      4.28 o 
   5   3   2        9.51        8.86      0.65 o 
  -6   4   2       11.29       11.84      0.70 o 
  -5   4   2        0.22        0.13      0.36 o 
  -4   4   2     1042.07     1040.09      5.86 o 
  -3   4   2        3.19        4.81      0.28 o 
  -2   4   2      449.65      459.40      5.16 o 
  -1   4   2    18325.42    15047.86    175.11 o 
   0   4   2      395.59      462.69      3.85 o 
   1   4   2      654.04      639.78      5.55 o 
   2   4   2        0.00        0.38      0.18 o 
   3   4   2        1.96        1.52      0.26 o 
   4   4   2      483.31      464.04      3.67 o 
   5   4   2        5.24        5.90      0.57 o 
  -6   5   2       38.80       41.02      1.10 o 
  -5   5   2      286.34      300.77      4.25 o 
  -4   5   2       70.49       63.80      1.09 o 
  -3   5   2       18.52       24.29      0.56 o 
  -2   5   2     3071.76     3190.63     21.95 o 
  -1   5   2     2327.63     2258.80     28.65 o 
   0   5   2      847.32      818.94      7.88 o 
   1   5   2       40.49       27.91      0.59 o 
   2   5   2       61.60       55.90      0.87 o 
   3   5   2      118.96      114.09      1.45 o 
   4   5   2        1.87        2.65      0.53 o 
   5   5   2        0.77        0.17      0.45 o 
  -6   6   2       57.90       60.72      1.30 o 
  -5   6   2        1.95        1.88      0.37 o 
  -4   6   2       13.46       15.64      0.57 o 
  -3   6   2      313.27      338.70      2.91 o 
  -2   6   2      442.20      474.37      3.79 o 
  -1   6   2      291.95      260.33      3.35 o 
   0   6   2      241.47      265.10      2.24 o 
   1   6   2        0.33        0.08      0.16 o 
   2   6   2      427.32      436.71      3.19 o 
   3   6   2      144.34      154.07      1.69 o 
   4   6   2      930.98      928.46      6.41 o 
   5   6   2      127.68      132.19      1.90 o 
  -6   7   2       23.43       22.94      0.87 o 
  -5   7   2        0.00        0.63      0.65 o 
  -4   7   2       17.29       19.01      0.63 o 
  -3   7   2       14.80       25.12      0.60 o 
  -2   7   2      229.62      250.10      3.36 o 
  -1   7   2       12.15       11.03      0.39 o 
   0   7   2      504.75      550.42      8.01 o 
   1   7   2       58.14       52.78      0.94 o 
   2   7   2      616.66      606.32      4.31 o 
   3   7   2      115.68      105.14      1.45 o 
   4   7   2      113.24      110.53      1.77 o 
   5   7   2        1.55        4.30      0.59 o 
  -6   8   2       20.44       20.25      0.82 o 
  -5   8   2       70.94       67.30      1.51 o 
  -4   8   2       64.46       59.46      1.05 o 
  -3   8   2       37.97       40.56      0.75 o 
  -2   8   2      471.59      582.96      6.37 o 
  -1   8   2        5.58        5.77      0.29 o 
   0   8   2     3078.66     3090.03     15.75 o 
   1   8   2      212.86      225.99      3.15 o 
   2   8   2      202.48      247.14      2.70 o 
   3   8   2      147.04      160.37      2.05 o 
   4   8   2       11.08        7.53      0.60 o 
   5   8   2       99.30      106.26      1.71 o 
  -6   9   2       84.32       86.39      1.50 o 
  -5   9   2      128.65      113.26      2.22 o 
  -4   9   2       12.54        7.85      0.44 o 
  -3   9   2       26.57       27.67      0.62 o 
  -2   9   2       69.33       63.22      0.93 o 
  -1   9   2      332.61      331.34      3.91 o 
   0   9   2      113.51      119.00      1.13 o 
   1   9   2      570.37      621.82      4.16 o 
   2   9   2      175.77      198.68      2.09 o 
   3   9   2      818.96      826.86      5.59 o 
   4   9   2        0.26        1.20      0.41 o 
   5   9   2       50.96       52.04      1.81 o 
  -6  10   2        6.94        8.98      0.73 o 
  -5  10   2      104.04       88.05      1.59 o 
  -4  10   2      537.42      510.00      6.04 o 
  -3  10   2      369.38      378.70      3.68 o 
  -2  10   2      539.65      604.12      5.32 o 
  -1  10   2     2198.39     2234.78     13.47 o 
   0  10   2       81.61       66.50      0.81 o 
   1  10   2      127.20      139.75      1.31 o 
   2  10   2      765.89      735.52      6.03 o 
   3  10   2      356.14      360.50      3.42 o 
   4  10   2       37.82       32.81      0.98 o 
   5  10   2      294.16      303.92      3.29 o 
  -5  11   2       49.82       42.45      1.07 o 
  -4  11   2      524.03      486.15      4.30 o 
  -3  11   2       74.23       82.15      1.29 o 
  -2  11   2      324.45      316.96      4.60 o 
  -1  11   2      549.18      533.11      9.43 o 
   0  11   2     1437.06     1459.86     15.80 o 
   1  11   2      827.06      927.76      9.10 o 
   2  11   2        7.25        8.88      0.43 o 
   3  11   2      459.50      472.73      4.66 o 
   4  11   2       97.08      101.68      1.70 o 
  -5  12   2       50.92       39.36      1.04 o 
  -4  12   2       88.60       82.66      1.25 o 
  -3  12   2       70.26       61.59      1.02 o 
  -2  12   2     1865.01     1908.30     20.45 o 
  -1  12   2      106.44      112.52      1.21 o 
   0  12   2      806.35      825.59      5.66 o 
   1  12   2      832.95      833.56      5.90 o 
   2  12   2      131.00      132.54      1.88 o 
   3  12   2      499.88      507.47      7.32 o 
   4  12   2      133.41      137.54      1.70 o 
  -5  13   2      213.97      226.44      2.85 o 
  -4  13   2       54.42       53.34      1.14 o 
  -3  13   2        0.97        1.59      0.59 o 
  -2  13   2       47.90       59.14      1.12 o 
  -1  13   2      281.13      298.22      2.67 o 
   0  13   2     1192.47     1154.44     13.45 o 
   1  13   2        6.59        7.96      0.36 o 
   2  13   2      336.87      341.55      2.92 o 
   3  13   2      200.73      208.83      2.12 o 
   4  13   2        8.55       11.98      0.67 o 
  -5  14   2        1.24        2.80      0.52 o 
  -4  14   2        5.22        3.32      0.51 o 
  -3  14   2        6.04        5.87      0.42 o 
  -2  14   2       87.95       87.56      1.11 o 
  -1  14   2        6.99        3.04      0.30 o 
   0  14   2        6.25        6.49      0.33 o 
   1  14   2      188.62      183.01      1.91 o 
   2  14   2        0.03        0.71      0.34 o 
   3  14   2      281.56      288.41      2.90 o 
   4  14   2      204.59      191.18      3.05 o 
  -5  15   2       15.29       13.62      0.68 o 
  -4  15   2        6.41        7.43      0.55 o 
  -3  15   2        3.04        6.59      0.50 o 
  -2  15   2        1.76        1.23      0.22 o 
  -1  15   2      576.73      603.22      5.97 o 
   0  15   2       11.72       12.93      0.40 o 
   1  15   2      153.15      152.36      1.59 o 
   2  15   2        0.00        0.08      0.29 o 
   3  15   2       46.13       49.68      1.26 o 
   4  15   2       50.80       51.36      1.94 o 
  -5  16   2       11.40       10.31      0.64 o 
  -4  16   2      156.58      148.77      2.03 o 
  -3  16   2      116.21      122.56      2.65 o 
  -2  16   2       16.16       17.97      0.55 o 
  -1  16   2      258.33      276.02      3.37 o 
   0  16   2       11.95        9.82      0.34 o 
   1  16   2       97.31      115.43      2.02 o 
   2  16   2      259.61      246.68      2.85 o 
   3  16   2       75.45       76.52      1.63 o 
   4  16   2        2.22        2.86      1.26 o 
  -5  17   2      303.14      311.45      3.08 o 
  -4  17   2       16.95       21.30      0.77 o 
  -3  17   2       29.81       20.63      0.84 o 
  -2  17   2      187.89      199.92      2.01 o 
  -1  17   2       73.44       76.39      1.06 o 
   0  17   2       61.63       68.94      0.91 o 
   1  17   2       61.72       63.72      1.22 o 
   2  17   2       73.64       71.38      1.31 o 
   3  17   2        1.22        0.81      0.41 o 
  -4  18   2       66.88       71.18      1.29 o 
  -3  18   2       13.78       11.65      0.69 o 
  -2  18   2       13.44       11.62      0.58 o 
  -1  18   2      258.52      258.17      1.95 o 
   0  18   2        0.72        0.52      0.24 o 
   1  18   2      121.59      125.58      1.87 o 
   2  18   2      274.57      275.57      5.08 o 
   3  18   2       89.07       93.00      2.50 o 
  -4  19   2       88.72      102.45      1.92 o 
  -3  19   2       40.47       39.70      1.10 o 
  -2  19   2       30.99       29.73      0.99 o 
  -1  19   2       82.71       77.73      1.17 o 
   0  19   2       12.74       11.76      0.53 o 
   1  19   2       57.74       56.14      1.16 o 
   2  19   2      105.91      106.92      1.59 o 
   3  19   2       21.23       25.78      1.03 o 
  -4  20   2       79.79       90.92      4.46 o 
  -3  20   2       38.69       35.65      1.06 o 
  -2  20   2      180.39      186.44      3.64 o 
  -1  20   2      751.50      748.82     14.90 o 
   0  20   2      150.69      156.28      3.59 o 
   1  20   2       42.56       47.05      1.08 o 
   2  20   2       16.57       12.06      0.63 o 
   3  20   2       57.58       57.64      1.79 o 
  -4  21   2       41.89       33.77      1.34 o 
  -3  21   2        1.26        0.62      0.40 o 
  -2  21   2        3.30        3.03      1.03 o 
  -1  21   2      653.03      678.07     13.11 o 
   0  21   2       73.54       73.52      1.51 o 
   1  21   2      196.50      200.46      3.33 o 
   2  21   2       54.40       50.88      1.12 o 
   3  21   2       51.19       49.06      1.68 o 
  -3  22   2       50.54       54.75      1.62 o 
  -2  22   2      504.13      515.53      8.71 o 
  -1  22   2        0.48        0.39      0.80 o 
   0  22   2       74.99       71.82      1.50 o 
   1  22   2      254.37      272.01      3.41 o 
   2  22   2       10.57       12.47      0.78 o 
   3  22   2       46.19       48.86      1.72 o 
  -3  23   2       38.54       39.49      2.49 o 
  -2  23   2       99.00       93.84      1.77 o 
  -1  23   2       30.24       28.26      1.25 o 
   0  23   2       25.43       26.95      0.97 o 
   1  23   2        0.98        1.20      1.03 o 
   2  23   2       61.84       66.90      1.87 o 
  -3  24   2       45.84       46.69      1.65 o 
  -2  24   2      430.59      433.69      8.44 o 
  -1  24   2        3.64        3.17      0.66 o 
   0  24   2        0.96        3.36      1.01 o 
   1  24   2       70.29       71.10      1.98 o 
   2  24   2        3.45        3.09      0.76 o 
  -2  25   2      221.12      225.84      7.39 o 
  -1  25   2      124.13      130.12      2.50 o 
   0  25   2       47.47       52.96      1.58 o 
   1  25   2       80.96       85.32      2.76 o 
  -2  26   2        0.00        0.85      0.92 o 
  -1  26   2      214.98      216.33      4.31 o 
   0  26   2       37.38       39.83      1.46 o 
   1  26   2       94.99       88.75      2.99 o 
  -6   1   3       12.75       12.31      0.59 o 
  -5   1   3       19.41       18.68      0.62 o 
  -4   1   3      203.99      213.53      2.19 o 
  -3   1   3     1264.98     1329.02      6.97 o 
  -2   1   3      912.01      883.37     14.85 o 
  -1   1   3     1095.04     1034.92      8.11 o 
   0   1   3     1184.46     1119.93      7.24 o 
   1   1   3     1098.41     1167.93      6.02 o 
   2   1   3     1235.76     1252.78      7.40 o 
   3   1   3      298.13      296.36      2.49 o 
   4   1   3      418.30      398.08      3.39 o 
   5   1   3       15.23       12.75      0.75 o 
  -6   2   3       27.50       24.38      0.92 o 
  -5   2   3        6.30        8.84      0.53 o 
  -4   2   3      192.54      199.92      2.19 o 
  -3   2   3        1.52        6.00      0.32 o 
  -2   2   3      466.13      416.12      4.80 o 
  -1   2   3     1139.73     1130.70      8.47 o 
   0   2   3        9.03        2.08      0.18 o 
   1   2   3     1440.44     1587.77     10.08 o 
   2   2   3      333.88      352.59      2.40 o 
   3   2   3       43.58       44.56      0.83 o 
   4   2   3      137.88      143.34      2.02 o 
   5   2   3        0.43        0.16      0.46 o 
  -6   3   3      409.13      405.66      4.35 o 
  -5   3   3      153.42      149.59      2.40 o 
  -4   3   3       29.52       24.48      0.63 o 
  -3   3   3      490.66      531.06      5.11 o 
  -2   3   3      130.85      110.86      1.29 o 
  -1   3   3     1461.98     1410.01      9.24 o 
   0   3   3       59.17       61.71      0.76 o 
   1   3   3     2887.70     2942.72     22.36 o 
   2   3   3      355.82      344.30      2.56 o 
   3   3   3        1.74        0.14      0.22 o 
   4   3   3       33.38       40.36      1.12 o 
   5   3   3        3.38        6.91      0.62 o 
  -6   4   3        0.15        1.02      0.62 o 
  -5   4   3      525.95      498.33      3.46 o 
  -4   4   3      118.11      132.50      1.44 o 
  -3   4   3       58.84       53.57      0.93 o 
  -2   4   3      288.84      306.56      2.36 o 
  -1   4   3     1240.92     1349.09     11.96 o 
   0   4   3     1046.62     1057.10      6.31 o 
   1   4   3      390.81      395.00      2.98 o 
   2   4   3       35.36       50.38      0.73 o 
   3   4   3       16.53       12.32      0.50 o 
   4   4   3      288.08      272.03      3.18 o 
   5   4   3        8.87        7.88      0.63 o 
  -6   5   3       60.18       56.88      1.24 o 
  -5   5   3      724.76      705.20      5.64 o 
  -4   5   3       34.39       37.21      0.77 o 
  -3   5   3      109.90      120.35      2.15 o 
  -2   5   3     2427.66     2546.97     15.37 o 
  -1   5   3     5575.58     5268.75     64.35 o 
   0   5   3        7.69        5.11      0.23 o 
   1   5   3       34.42       56.04      0.97 o 
   2   5   3       16.41       15.29      0.41 o 
   3   5   3       24.37       18.83      0.60 o 
   4   5   3       92.51       94.85      1.73 o 
   5   5   3        0.48       -0.22      0.46 o 
  -6   6   3        3.45        1.38      0.59 o 
  -5   6   3       10.97       17.70      0.71 o 
  -4   6   3       43.03       34.35      0.80 o 
  -3   6   3     1279.06     1332.19     13.85 o 
  -2   6   3      229.90      236.29      2.13 o 
  -1   6   3      200.90      230.78      2.14 o 
   0   6   3        1.03        6.48      0.27 o 
   1   6   3       56.12       68.47      0.99 o 
   2   6   3      808.96      773.55      5.10 o 
   3   6   3        1.11        2.20      0.34 o 
   4   6   3       77.98       81.96      1.60 o 
  -6   7   3      200.99      196.43      2.92 o 
  -5   7   3      349.64      345.74      3.10 o 
  -4   7   3       78.79       80.54      1.23 o 
  -3   7   3       39.64       34.02      0.89 o 
  -2   7   3        0.20        1.02      0.29 o 
  -1   7   3       58.88       63.69      0.91 o 
   0   7   3      856.86      923.36      6.43 o 
   1   7   3        9.21       14.36      0.47 o 
   2   7   3       71.51       75.85      1.10 o 
   3   7   3        2.52        1.46      0.33 o 
   4   7   3        0.22        0.41      0.41 o 
  -6   8   3       12.48       12.28      0.80 o 
  -5   8   3       10.58       11.08      0.66 o 
  -4   8   3      345.10      341.60      3.23 o 
  -3   8   3      215.60      214.48      4.51 o 
  -2   8   3      284.53      328.35      3.15 o 
  -1   8   3       86.34       86.42      1.07 o 
   0   8   3      148.70      143.73      1.53 o 
   1   8   3      150.99      166.32      1.68 o 
   2   8   3       94.02       98.88      1.57 o 
   3   8   3      320.54      311.73      3.36 o 
   4   8   3       81.08       73.70      1.44 o 
  -6   9   3      110.74      127.05      1.99 o 
  -5   9   3      154.59      158.02      3.14 o 
  -4   9   3       41.62       40.46      0.83 o 
  -3   9   3      405.44      409.04      4.86 o 
  -2   9   3     4217.20     4248.82     31.11 o 
  -1   9   3      826.76      872.39      6.94 o 
   0   9   3       71.40       65.73      0.96 o 
   1   9   3        2.06        4.93      0.30 o 
   2   9   3       27.27       25.05      0.64 o 
   3   9   3     1181.95     1138.40      8.79 o 
   4   9   3       46.06       43.25      1.11 o 
  -6  10   3        0.46        0.46      0.46 o 
  -5  10   3        6.16        8.23      0.59 o 
  -4  10   3      106.86      117.42      2.06 o 
  -3  10   3      118.01      128.91      1.67 o 
  -2  10   3     2070.88     2044.38     25.08 o 
  -1  10   3        1.21        0.14      0.15 o 
   0  10   3       17.98       16.10      0.42 o 
   1  10   3        8.63       10.72      0.46 o 
   2  10   3      105.07      110.44      1.35 o 
   3  10   3      333.79      323.38      2.78 o 
   4  10   3        0.37        0.50      0.56 o 
  -6  11   3       30.22       36.12      1.00 o 
  -5  11   3        7.36        5.08      0.53 o 
  -4  11   3      274.65      276.56      3.12 o 
  -3  11   3        0.00        0.11      0.30 o 
  -2  11   3     1386.16     1366.54     10.80 o 
  -1  11   3      341.72      334.32      3.05 o 
   0  11   3        0.41        0.08      0.14 o 
   1  11   3      440.63      436.11      6.08 o 
   2  11   3       45.31       51.31      0.97 o 
   3  11   3      555.04      540.54      4.81 o 
   4  11   3      148.31      157.49      2.73 o 
  -5  12   3       92.93       91.83      1.52 o 
  -4  12   3      128.01      119.59      1.86 o 
  -3  12   3        9.84       11.23      0.58 o 
  -2  12   3     1689.17     1615.75     10.75 o 
  -1  12   3      259.52      253.54      2.23 o 
   0  12   3        6.42       17.18      0.41 o 
   1  12   3       82.44       77.06      1.39 o 
   2  12   3      576.23      581.46      6.07 o 
   3  12   3       40.17       40.19      1.02 o 
   4  12   3        2.30        2.72      0.64 o 
  -5  13   3       62.77       73.29      1.36 o 
  -4  13   3        0.10        0.12      0.39 o 
  -3  13   3       29.96       33.88      0.93 o 
  -2  13   3       40.41       53.03      0.84 o 
  -1  13   3       83.51       90.50      1.10 o 
   0  13   3       37.86       36.11      0.60 o 
   1  13   3      499.57      527.20      3.43 o 
   2  13   3       56.73       65.64      1.58 o 
   3  13   3      630.53      617.39      4.14 o 
   4  13   3       97.70      105.40      2.44 o 
  -5  14   3       11.44        9.06      0.61 o 
  -4  14   3       67.49       66.79      2.34 o 
  -3  14   3       33.42       34.01      0.90 o 
  -2  14   3        5.12        6.34      0.50 o 
  -1  14   3      348.48      364.66      3.98 o 
   0  14   3      292.94      289.18      2.63 o 
   1  14   3       42.62       44.29      0.89 o 
   2  14   3       82.43       82.02      1.61 o 
   3  14   3      494.33      519.18      6.97 o 
   4  14   3       57.52       56.88      1.99 o 
  -5  15   3       30.66       30.62      0.92 o 
  -4  15   3       22.48       14.95      1.06 o 
  -3  15   3       11.73       14.25      0.63 o 
  -2  15   3     1709.86     1743.84     16.89 o 
  -1  15   3       40.76       31.19      0.71 o 
   0  15   3       42.98       39.79      0.73 o 
   1  15   3       20.46       17.43      0.71 o 
   2  15   3        0.44        1.20      0.90 o 
   3  15   3        0.10       -0.74      0.95 o 
   4  15   3       12.18       12.06      1.01 o 
  -5  16   3       30.50       31.08      1.05 o 
  -4  16   3      267.40      261.22      3.30 o 
  -3  16   3      158.74      158.01      2.14 o 
  -2  16   3       45.40       50.62      0.94 o 
  -1  16   3      285.70      285.13      2.51 o 
   0  16   3      153.29      150.46      1.85 o 
   1  16   3       37.40       34.01      0.93 o 
   2  16   3      362.95      378.44      6.24 o 
   3  16   3       16.06       16.04      0.87 o 
  -5  17   3       56.85       56.64      1.35 o 
  -4  17   3      110.79      110.86      2.54 o 
  -3  17   3      974.60      994.33     15.30 o 
  -2  17   3      152.45      149.81      2.49 o 
  -1  17   3      159.86      163.72      1.75 o 
   0  17   3       28.37       28.41      0.87 o 
   1  17   3       51.98       56.38      1.37 o 
   2  17   3      206.74      214.55      4.73 o 
   3  17   3      104.50      102.97      2.55 o 
  -4  18   3        0.00        0.51      0.45 o 
  -3  18   3       19.00       23.96      1.00 o 
  -2  18   3      230.16      216.68      2.78 o 
  -1  18   3      460.84      456.03      5.21 o 
   0  18   3        4.88        2.80      0.39 o 
   1  18   3      178.80      165.09      2.28 o 
   2  18   3       33.86       34.45      1.16 o 
   3  18   3       31.48       30.80      1.39 o 
  -4  19   3       26.87       25.91      0.94 o 
  -3  19   3      223.81      210.18      2.86 o 
  -2  19   3      159.89      157.43      2.16 o 
  -1  19   3      515.80      505.44      6.19 o 
   0  19   3      254.93      267.62      3.00 o 
   1  19   3        0.54        0.92      0.47 o 
   2  19   3       31.30       30.66      1.09 o 
   3  19   3        3.43        6.57      0.87 o 
  -4  20   3       54.62       65.20      1.41 o 
  -3  20   3        2.53        3.21      0.51 o 
  -2  20   3       14.07       12.87      0.75 o 
  -1  20   3       36.13       36.32      1.09 o 
   0  20   3       17.91       17.63      0.73 o 
   1  20   3       15.03       13.78      0.79 o 
   2  20   3       12.43       11.98      0.96 o 
   3  20   3        4.47        4.49      1.10 o 
  -4  21   3       93.08       96.14      6.19 o 
  -3  21   3        0.41        0.97      0.45 o 
  -2  21   3       13.68       12.36      0.75 o 
  -1  21   3       39.70       41.69      1.17 o 
   0  21   3      135.55      141.44      2.08 o 
   1  21   3      130.68      131.28      2.20 o 
   2  21   3      153.37      149.59      2.53 o 
  -3  22   3       48.88       45.57      1.19 o 
  -2  22   3        0.76        0.68      0.44 o 
  -1  22   3        8.61        8.18      0.63 o 
   0  22   3      184.40      185.22      3.25 o 
   1  22   3       64.15       70.54      1.86 o 
   2  22   3       60.62       55.08      1.61 o 
  -3  23   3       29.62       20.54      0.86 o 
  -2  23   3        4.55        5.61      0.59 o 
  -1  23   3        3.11        3.53      0.57 o 
   0  23   3       86.44       82.17      3.09 o 
   1  23   3      401.21      394.00     10.21 o 
   2  23   3        0.41       -0.14      0.48 o 
  -3  24   3       27.80       31.89      1.61 o 
  -2  24   3      169.93      151.83      2.13 o 
  -1  24   3      129.31      136.50      5.68 o 
   0  24   3       59.48       63.62      1.74 o 
   1  24   3        4.40        4.40      0.70 o 
  -2  25   3       11.97       12.20      0.96 o 
  -1  25   3      208.10      214.32      4.42 o 
   0  25   3        4.51        5.04      1.20 o 
   1  25   3      160.04      165.04      2.25 o 
  -1  26   3       36.08       35.81      1.37 o 
   0  26   3       63.70       73.76      3.53 o 
  -6   0   4       29.95       19.41      1.28 o 
  -5   0   4     1030.25     1016.83     10.84 o 
  -4   0   4       54.71       52.82      1.72 o 
  -3   0   4       10.79       12.13      0.70 o 
  -2   0   4      297.51      277.22      3.15 o 
  -1   0   4      413.44      415.66      3.30 o 
   0   0   4      205.21      246.77      2.45 o 
   1   0   4      176.85      147.90      1.80 o 
   2   0   4       16.43       22.23      0.75 o 
   3   0   4      130.02      129.43      2.27 o 
   4   0   4      162.31      125.68      3.39 o 
  -6   1   4      804.45      803.97      7.15 o 
  -5   1   4       55.55       56.78      1.26 o 
  -4   1   4      273.14      288.94      2.66 o 
  -3   1   4      411.70      424.27      3.62 o 
  -2   1   4        1.53        2.30      0.22 o 
  -1   1   4        0.01        0.13      0.13 o 
   0   1   4      186.59      195.90      1.43 o 
   1   1   4      306.01      355.12      2.70 o 
   2   1   4        0.03        0.13      0.18 o 
   3   1   4      489.06      449.07      3.59 o 
   4   1   4       68.15       60.25      1.33 o 
  -6   2   4      336.61      327.66      4.67 o 
  -5   2   4       45.61       47.76      1.45 o 
  -4   2   4      156.77      152.60      1.86 o 
  -3   2   4      737.00      763.11      5.31 o 
  -2   2   4       37.88       39.90      0.72 o 
  -1   2   4      866.85      860.65      4.55 o 
   0   2   4      564.09      507.77      3.18 o 
   1   2   4       92.31       88.46      1.00 o 
   2   2   4       10.91        8.70      0.36 o 
   3   2   4        0.66        0.25      0.32 o 
   4   2   4       23.86       26.57      0.95 o 
  -6   3   4       27.86       25.55      1.03 o 
  -5   3   4      268.78      269.88      3.18 o 
  -4   3   4        4.23        3.07      0.38 o 
  -3   3   4      856.03      913.82      6.18 o 
  -2   3   4       78.24       72.06      1.27 o 
  -1   3   4      270.20      273.56      2.03 o 
   0   3   4     1119.03     1221.87      6.07 o 
   1   3   4       38.74       39.56      0.65 o 
   2   3   4       68.44       67.61      0.96 o 
   3   3   4      467.74      446.82      3.97 o 
   4   3   4        7.43        4.66      0.54 o 
  -6   4   4        0.04        0.30      0.53 o 
  -5   4   4      284.68      291.12      2.73 o 
  -4   4   4      369.95      375.32      3.07 o 
  -3   4   4       82.65       92.98      1.28 o 
  -2   4   4     2293.15     2287.87     20.76 o 
  -1   4   4       81.16       98.61      1.02 o 
   0   4   4      330.28      352.07      2.17 o 
   1   4   4     1442.67     1460.52      8.39 o 
   2   4   4        3.49        1.66      0.25 o 
   3   4   4     1029.28     1009.67      6.73 o 
   4   4   4        0.82        1.14      0.43 o 
  -6   5   4        1.04        2.50      0.56 o 
  -5   5   4       85.38       85.05      1.33 o 
  -4   5   4      112.45      106.63      1.77 o 
  -3   5   4      272.99      270.03      3.56 o 
  -2   5   4      186.30      205.74      2.11 o 
  -1   5   4        2.22        5.77      0.26 o 
   0   5   4       15.94       14.37      0.37 o 
   1   5   4      314.07      297.38      3.37 o 
   2   5   4      485.20      477.22      3.11 o 
   3   5   4        0.87        0.35      0.28 o 
   4   5   4       31.20       25.93      0.92 o 
  -6   6   4       27.60       23.82      0.87 o 
  -5   6   4      223.28      227.46      3.62 o 
  -4   6   4      305.30      310.09      4.50 o 
  -3   6   4        5.67        6.61      0.32 o 
  -2   6   4       68.78       69.66      1.49 o 
  -1   6   4      753.48      724.34      4.17 o 
   0   6   4      504.90      483.23      2.67 o 
   1   6   4      156.03      164.10      1.99 o 
   2   6   4       57.45       62.82      0.99 o 
   3   6   4      166.65      161.63      1.61 o 
   4   6   4        7.45        8.90      0.63 o 
  -6   7   4       36.13       40.94      1.31 o 
  -5   7   4      105.73      103.72      1.82 o 
  -4   7   4      128.86      128.23      2.39 o 
  -3   7   4       52.22       46.38      0.87 o 
  -2   7   4     1926.73     1920.31     10.03 o 
  -1   7   4     1183.46     1244.22      9.39 o 
   0   7   4      170.86      165.86      1.96 o 
   1   7   4       30.48       34.10      0.70 o 
   2   7   4       57.97       61.27      1.28 o 
   3   7   4       41.56       43.83      0.85 o 
   4   7   4       20.59       15.71      0.90 o 
  -6   8   4        8.48        6.60      0.60 o 
  -5   8   4       59.75       62.22      1.28 o 
  -4   8   4       26.25       23.25      1.07 o 
  -3   8   4        1.61        1.16      0.31 o 
  -2   8   4        8.03       14.70      0.44 o 
  -1   8   4      175.10      212.69      1.83 o 
   0   8   4     1258.41     1329.70      7.28 o 
   1   8   4     1004.96      986.30      6.66 o 
   2   8   4      741.81      730.19     10.86 o 
   3   8   4       28.68       25.66      0.84 o 
   4   8   4        1.17        1.57      0.57 o 
  -6   9   4       67.44       73.94      1.37 o 
  -5   9   4       18.65       18.98      0.88 o 
  -4   9   4      178.01      175.24      2.53 o 
  -3   9   4       65.66       69.03      1.43 o 
  -2   9   4       78.78       71.67      1.04 o 
  -1   9   4      175.57      179.18      1.69 o 
   0   9   4       47.96       43.65      0.79 o 
   1   9   4        0.00        1.45      0.27 o 
   2   9   4       39.04       36.90      0.98 o 
   3   9   4      227.10      229.43      2.98 o 
   4   9   4       25.60       23.77      1.17 o 
  -6  10   4       14.66       14.68      0.75 o 
  -5  10   4        1.46        3.34      0.57 o 
  -4  10   4        1.63        2.66      0.53 o 
  -3  10   4      690.85      687.95      8.78 o 
  -2  10   4      107.52       81.63      1.71 o 
  -1  10   4       25.38       32.12      0.56 o 
   0  10   4      208.81      228.41      2.30 o 
   1  10   4      107.76      110.03      1.88 o 
   2  10   4      369.12      375.71      4.21 o 
   3  10   4      707.45      666.63      6.80 o 
   4  10   4       35.04       41.62      1.32 o 
  -6  11   4      109.90      104.46      2.76 o 
  -5  11   4      151.83      154.33      3.87 o 
  -4  11   4      604.09      599.84      6.25 o 
  -3  11   4        5.67        4.77      0.46 o 
  -2  11   4     1088.70     1075.12     11.64 o 
  -1  11   4        5.56        5.89      0.27 o 
   0  11   4        7.59        5.20      0.29 o 
   1  11   4      107.07      110.00      1.79 o 
   2  11   4       24.40       29.46      1.08 o 
   3  11   4        3.81        3.68      0.81 o 
   4  11   4       56.58       65.55      1.77 o 
  -5  12   4       69.36       66.04      1.48 o 
  -4  12   4       28.52       29.57      1.11 o 
  -3  12   4       85.83       75.04      1.61 o 
  -2  12   4       74.39       78.99      1.40 o 
  -1  12   4       13.57       11.61      0.40 o 
   0  12   4        3.13        2.20      0.26 o 
   1  12   4       25.87       25.74      0.98 o 
   2  12   4      212.47      203.61      4.12 o 
   3  12   4       16.75       17.30      0.95 o 
   4  12   4       86.66       98.05      2.34 o 
  -5  13   4        6.15        8.21      0.70 o 
  -4  13   4       87.19       96.68      1.73 o 
  -3  13   4      183.14      168.11      2.38 o 
  -2  13   4        1.14        0.77      0.31 o 
  -1  13   4       22.20       22.86      0.51 o 
   0  13   4       16.60       14.52      0.48 o 
   1  13   4        0.20        0.07      0.44 o 
   2  13   4      499.81      505.10      4.21 o 
   3  13   4      214.86      212.36      2.86 o 
  -5  14   4      152.77      162.81      2.62 o 
  -4  14   4      103.61       95.89      1.71 o 
  -3  14   4      111.58      113.49      2.35 o 
  -2  14   4       27.00       28.95      0.70 o 
  -1  14   4      309.93      319.90      3.18 o 
   0  14   4       13.29        7.29      0.36 o 
   1  14   4      211.02      216.05      3.53 o 
   2  14   4      198.37      204.88      3.12 o 
   3  14   4      398.10      371.35      4.75 o 
  -5  15   4       50.24       55.09      1.36 o 
  -4  15   4        1.97        2.69      0.51 o 
  -3  15   4      362.23      365.90      5.48 o 
  -2  15   4      369.76      344.13      5.58 o 
  -1  15   4      187.07      182.75      1.78 o 
   0  15   4        0.61        0.00      0.27 o 
   1  15   4       20.90       22.71      1.17 o 
   2  15   4        7.06        4.98      0.68 o 
   3  15   4        0.01        0.28      0.79 o 
  -5  16   4      139.98      146.76      2.13 o 
  -4  16   4        7.34       10.69      0.70 o 
  -3  16   4     1038.52     1023.17     11.25 o 
  -2  16   4     1864.46     1807.20     10.42 o 
  -1  16   4       59.82       57.20      0.87 o 
   0  16   4      338.21      365.25      4.16 o 
   1  16   4      237.46      227.63      3.93 o 
   2  16   4      651.37      636.14     11.23 o 
   3  16   4      586.64      598.37      6.77 o 
  -5  17   4      112.79      106.60      1.81 o 
  -4  17   4        7.36        6.26      0.60 o 
  -3  17   4      314.68      318.58      4.86 o 
  -2  17   4        8.72        7.69      0.61 o 
  -1  17   4       91.98       93.79      1.37 o 
   0  17   4       52.25       59.16      1.63 o 
   1  17   4       61.74       63.88      1.47 o 
   2  17   4      106.40      107.05      3.39 o 
   3  17   4       10.10        8.99      1.06 o 
  -4  18   4        4.63        3.00      0.52 o 
  -3  18   4      262.60      241.12      3.18 o 
  -2  18   4      279.62      266.98      4.36 o 
  -1  18   4       76.22       79.52      1.20 o 
   0  18   4      477.24      486.30      4.88 o 
   1  18   4        0.01        0.28      0.54 o 
   2  18   4      192.22      195.72      4.10 o 
   3  18   4       41.43       41.85      1.30 o 
  -4  19   4       51.88       51.46      1.26 o 
  -3  19   4       60.46       54.55      2.39 o 
  -2  19   4       25.86       25.89      0.95 o 
  -1  19   4        0.13        0.11      0.36 o 
   0  19   4       35.09       35.47      1.39 o 
   1  19   4       32.84       27.68      1.02 o 
   2  19   4       48.82       44.37      1.64 o 
  -4  20   4        4.15        4.99      0.57 o 
  -3  20   4       53.27       54.88      1.33 o 
  -2  20   4      265.74      256.28      3.99 o 
  -1  20   4       15.86       14.29      0.66 o 
   0  20   4       33.71       34.04      1.32 o 
   1  20   4       74.86       71.29      1.55 o 
   2  20   4      205.32      217.83      3.29 o 
  -4  21   4       34.23       37.82      1.45 o 
  -3  21   4      332.84      325.61      9.74 o 
  -2  21   4        1.28        1.37      0.46 o 
  -1  21   4        1.64        1.28      0.47 o 
   0  21   4        0.48        1.19      0.79 o 
   1  21   4      107.70      105.30      2.04 o 
   2  21   4       37.52       35.97      1.38 o 
  -3  22   4      106.83      105.59      2.81 o 
  -2  22   4        3.07        2.54      0.52 o 
  -1  22   4        1.36        1.34      0.49 o 
   0  22   4       22.85       19.95      0.88 o 
   1  22   4       68.16       80.23      1.63 o 
  -3  23   4       10.78       11.71      0.73 o 
  -2  23   4       18.98       18.53      0.98 o 
  -1  23   4        9.99       11.03      0.87 o 
   0  23   4        2.02        2.59      0.56 o 
   1  23   4       39.86       42.10      1.22 o 
  -2  24   4        0.30        0.05      0.56 o 
  -1  24   4        1.29        2.28      0.67 o 
   0  24   4        1.03        1.09      0.66 o 
   1  24   4        3.96        3.62      0.60 o 
  -2  25   4       48.87       55.42      1.57 o 
  -1  25   4       37.40       40.25      1.41 o 
   0  25   4        0.11       -0.09      0.71 o 
  -6   1   5      308.85      297.48      6.91 o 
  -5   1   5       21.19       22.35      0.82 o 
  -4   1   5       45.20       47.54      0.94 o 
  -3   1   5      100.85      118.17      1.27 o 
  -2   1   5      750.22      813.18      4.55 o 
  -1   1   5      471.55      468.66      2.51 o 
   0   1   5        0.56        0.17      0.16 o 
   1   1   5      104.94      109.84      1.69 o 
   2   1   5      249.43      256.18      1.99 o 
   3   1   5       67.44       58.20      1.29 o 
   4   1   5        6.23       16.48      0.78 o 
  -6   2   5       90.85       90.41      2.41 o 
  -5   2   5       15.75       17.28      0.66 o 
  -4   2   5        0.22        0.16      0.27 o 
  -3   2   5       51.67       54.42      0.81 o 
  -2   2   5      682.50      749.83      5.20 o 
  -1   2   5      120.14      111.50      0.98 o 
   0   2   5      756.32      835.46      4.37 o 
   1   2   5      183.31      214.56      2.08 o 
   2   2   5        2.79        4.29      0.31 o 
   3   2   5        8.31       10.44      0.66 o 
   4   2   5       43.56       42.42      1.35 o 
  -6   3   5       87.44       89.92      2.88 o 
  -5   3   5        6.20        6.77      0.55 o 
  -4   3   5       41.72       38.67      0.94 o 
  -3   3   5        2.30        2.11      0.23 o 
  -2   3   5      307.96      340.63      2.33 o 
  -1   3   5      711.26      749.40      3.83 o 
   0   3   5      248.55      250.36      1.74 o 
   1   3   5        3.49        6.89      0.32 o 
   2   3   5      140.44      133.59      1.53 o 
   3   3   5      156.59      129.69      2.05 o 
   4   3   5       30.97       32.43      1.20 o 
  -6   4   5       17.26       18.82      0.84 o 
  -5   4   5        1.00        0.90      0.39 o 
  -4   4   5        4.50        4.72      0.40 o 
  -3   4   5      169.19      192.16      1.82 o 
  -2   4   5      134.46      138.52      1.28 o 
  -1   4   5        1.49        0.63      0.16 o 
   0   4   5      723.68      792.14      4.20 o 
   1   4   5       25.49       22.64      0.54 o 
   2   4   5       53.66       57.71      0.93 o 
   3   4   5        0.22        0.73      0.40 o 
   4   4   5        3.36        1.24      0.57 o 
  -6   5   5      384.52      394.53      3.20 o 
  -5   5   5        6.03        7.17      0.68 o 
  -4   5   5      119.07      134.15      1.63 o 
  -3   5   5      269.22      313.30      3.00 o 
  -2   5   5      135.89      129.41      1.66 o 
  -1   5   5       46.05       46.12      0.67 o 
   0   5   5        7.63       13.35      0.35 o 
   1   5   5      392.77      357.23      3.38 o 
   2   5   5     1065.75     1020.05      7.35 o 
   3   5   5       11.20       12.31      0.69 o 
   4   5   5      239.85      248.62      3.00 o 
  -6   6   5        8.81        9.13      0.68 o 
  -5   6   5       42.72       45.16      1.29 o 
  -4   6   5        7.66        7.86      0.44 o 
  -3   6   5       82.47       78.23      1.16 o 
  -2   6   5      187.26      194.59      2.02 o 
  -1   6   5      124.99      133.03      1.23 o 
   0   6   5      949.79     1010.22      5.66 o 
   1   6   5      177.48      170.64      2.70 o 
   2   6   5      103.13      111.14      1.55 o 
   3   6   5        1.16        1.19      0.39 o 
   4   6   5        0.19       -0.01      0.58 o 
  -6   7   5        3.86        3.67      0.55 o 
  -5   7   5       11.66       11.11      0.65 o 
  -4   7   5      297.61      295.81      2.95 o 
  -3   7   5      241.29      239.50      3.36 o 
  -2   7   5       45.63       45.22      0.89 o 
  -1   7   5       97.07       85.90      0.95 o 
   0   7   5        0.00        0.53      0.20 o 
   1   7   5        7.02        7.42      0.43 o 
   2   7   5       17.55       16.01      0.65 o 
   3   7   5       21.36       26.12      1.29 o 
   4   7   5        1.22        1.59      0.61 o 
  -6   8   5       31.88       31.68      1.00 o 
  -5   8   5        8.96        7.91      0.59 o 
  -4   8   5        3.65        4.51      0.99 o 
  -3   8   5      226.50      237.34      2.95 o 
  -2   8   5      263.88      259.56      2.97 o 
  -1   8   5       54.78       76.51      0.94 o 
   0   8   5      179.18      180.12      1.75 o 
   1   8   5      182.06      194.74      2.47 o 
   2   8   5       90.23       93.81      1.54 o 
   3   8   5       56.84       54.20      1.75 o 
  -6   9   5      219.89      238.59      2.53 o 
  -5   9   5      138.93      136.50      2.01 o 
  -4   9   5      101.18      107.78      3.49 o 
  -3   9   5      817.29      859.37      5.16 o 
  -2   9   5        3.35        2.48      0.25 o 
  -1   9   5      369.39      377.00      2.69 o 
   0   9   5      125.82      130.02      1.42 o 
   1   9   5       49.04       46.97      1.12 o 
   2   9   5     2573.37     2494.36     15.93 o 
   3   9   5       29.40       32.40      1.40 o 
  -6  10   5        0.61        0.48      0.62 o 
  -5  10   5        0.29       -0.02      0.47 o 
  -4  10   5       55.06       53.68      1.39 o 
  -3  10   5      142.71      143.79      4.07 o 
  -2  10   5       42.23       51.50      1.06 o 
  -1  10   5       27.16       23.21      0.75 o 
   0  10   5       19.05       19.16      0.54 o 
   1  10   5       58.92       67.52      1.34 o 
   2  10   5       23.21       20.43      1.08 o 
   3  10   5       16.30       15.09      0.88 o 
  -5  11   5      240.68      244.25      2.56 o 
  -4  11   5       44.13       41.26      1.07 o 
  -3  11   5      576.05      566.80     11.63 o 
  -2  11   5      333.56      339.27      2.32 o 
  -1  11   5      242.60      261.10      2.53 o 
   0  11   5      570.40      535.67      3.68 o 
   1  11   5       14.52       14.34      0.78 o 
   2  11   5      600.69      586.97      4.63 o 
   3  11   5       59.48       61.54      1.54 o 
  -5  12   5       32.07       29.11      1.31 o 
  -4  12   5      230.54      220.96      2.51 o 
  -3  12   5        5.67        8.34      0.66 o 
  -2  12   5       98.40      103.38      1.21 o 
  -1  12   5       42.81       48.42      0.76 o 
   0  12   5       12.63       14.81      0.66 o 
   1  12   5      368.98      372.74      4.45 o 
   2  12   5      511.41      520.54      4.31 o 
   3  12   5        5.82        4.55      0.66 o 
  -5  13   5       10.92       11.94      0.78 o 
  -4  13   5      155.72      153.34      3.65 o 
  -3  13   5      118.08      102.83      1.88 o 
  -2  13   5        0.05        0.02      0.25 o 
  -1  13   5       80.58       91.76      1.10 o 
   0  13   5      618.44      617.03      4.14 o 
   1  13   5       35.73       35.25      1.90 o 
   2  13   5       69.38       72.46      2.00 o 
   3  13   5      105.97      108.55      1.99 o 
  -5  14   5      103.55      100.24      1.96 o 
  -4  14   5      147.13      152.71      3.07 o 
  -3  14   5     1200.60     1171.86     13.52 o 
  -2  14   5       69.48       67.89      1.15 o 
  -1  14   5       29.20       25.75      0.61 o 
   0  14   5       15.63       14.45      0.63 o 
   1  14   5      706.61      701.52      4.96 o 
   2  14   5        9.32        8.68      0.77 o 
   3  14   5        0.16       -0.05      0.57 o 
  -5  15   5        0.50        1.72      0.98 o 
  -4  15   5       82.67       77.90      1.64 o 
  -3  15   5       27.74       27.25      0.90 o 
  -2  15   5      497.03      492.39      4.40 o 
  -1  15   5        4.26        4.16      0.35 o 
   0  15   5       11.67       10.42      0.53 o 
   1  15   5      437.78      462.49      5.33 o 
   2  15   5      106.05       97.38      1.88 o 
   3  15   5        9.83       11.56      0.85 o 
  -5  16   5       34.92       27.75      1.04 o 
  -4  16   5       28.64       32.89      1.05 o 
  -3  16   5       55.55       51.88      1.12 o 
  -2  16   5       39.31       38.45      1.01 o 
  -1  16   5        2.43        2.41      0.35 o 
   0  16   5      273.49      271.57      2.55 o 
   1  16   5      142.03      135.81      2.71 o 
   2  16   5      300.52      290.15      3.95 o 
  -5  17   5       16.05       16.22      0.81 o 
  -4  17   5       94.59       95.08      1.72 o 
  -3  17   5       34.72       39.75      1.00 o 
  -2  17   5      112.83      121.88      2.18 o 
  -1  17   5       31.04       29.60      0.86 o 
   0  17   5       84.80       94.03      1.48 o 
   1  17   5        0.05       -0.03      0.68 o 
   2  17   5      331.38      350.64      4.49 o 
  -4  18   5        1.08        0.54      0.46 o 
  -3  18   5        0.53        0.32      0.40 o 
  -2  18   5      139.97      135.26      3.50 o 
  -1  18   5      111.34      107.24      2.08 o 
   0  18   5       72.60       70.23      1.55 o 
   1  18   5      352.33      343.66      4.32 o 
   2  18   5        7.29        8.82      0.81 o 
  -4  19   5       25.71       29.78      1.02 o 
  -3  19   5       46.59       48.71      1.10 o 
  -2  19   5       24.91       23.53      0.80 o 
  -1  19   5       30.01       25.10      0.93 o 
   0  19   5       81.22       83.03      1.71 o 
   1  19   5       27.12       27.35      1.30 o 
   2  19   5       74.07       71.76      1.60 o 
  -4  20   5       32.61       38.35      1.16 o 
  -3  20   5      186.89      157.17      3.11 o 
  -2  20   5       96.01       95.30      1.68 o 
  -1  20   5       18.44       19.30      0.84 o 
   0  20   5      133.41      132.29      2.08 o 
   1  20   5        2.70        1.31      0.55 o 
  -3  21   5      447.79      421.74      5.20 o 
  -2  21   5       17.08       14.92      0.77 o 
  -1  21   5       31.57       31.68      2.37 o 
   0  21   5      241.98      236.90      5.72 o 
   1  21   5       21.05       27.51      1.03 o 
  -3  22   5        8.43        5.70      0.75 o 
  -2  22   5        2.02        1.29      0.58 o 
  -1  22   5        6.74        7.62      0.69 o 
   0  22   5      167.15      165.63      2.79 o 
   1  22   5      121.33      116.06      1.92 o 
  -3  23   5      337.32      339.89     14.40 o 
  -2  23   5      319.72      290.05      2.88 o 
  -1  23   5      137.43      148.83      2.28 o 
   0  23   5      219.22      231.67      3.69 o 
  -2  24   5       30.25       33.48      1.09 o 
  -1  24   5       81.10       90.90      2.01 o 
  -6   0   6      126.80      131.22      3.77 o 
  -5   0   6       70.32       70.96      1.56 o 
  -4   0   6      106.33      109.99      1.98 o 
  -3   0   6       89.14      104.79      1.76 o 
  -2   0   6       19.77       12.98      0.53 o 
  -1   0   6      374.26      385.90      3.33 o 
   0   0   6      620.01      595.62      4.98 o 
   1   0   6       37.85       30.47      1.18 o 
   2   0   6      259.55      243.28      4.30 o 
   3   0   6      197.16      216.17      5.66 o 
  -6   1   6      103.96      105.30      3.44 o 
  -5   1   6      144.07      144.52      1.70 o 
  -4   1   6      542.04      547.60      3.26 o 
  -3   1   6       43.22       48.80      0.76 o 
  -2   1   6      226.83      225.22      1.96 o 
  -1   1   6      810.07      833.96      4.92 o 
   0   1   6       71.53       62.32      0.76 o 
   1   1   6      749.01      720.63      5.40 o 
   2   1   6       17.97       15.79      0.54 o 
   3   1   6      123.66      109.05      1.90 o 
  -6   2   6       24.45       22.81      0.87 o 
  -5   2   6       17.75       17.13      0.89 o 
  -4   2   6        5.58        4.56      0.36 o 
  -3   2   6        4.23        5.36      0.30 o 
  -2   2   6      330.37      311.78      2.35 o 
  -1   2   6      153.97      186.33      1.40 o 
   0   2   6      167.29      179.99      1.48 o 
   1   2   6        6.09        6.76      0.39 o 
   2   2   6       25.42       23.15      0.67 o 
   3   2   6       43.93       51.50      1.24 o 
  -6   3   6        8.99        9.45      0.83 o 
  -5   3   6      128.36      136.07      2.15 o 
  -4   3   6       75.44       74.73      1.13 o 
  -3   3   6      371.16      398.80      3.78 o 
  -2   3   6       96.41      110.16      1.19 o 
  -1   3   6      530.97      551.43      3.11 o 
   0   3   6        1.50        0.99      0.18 o 
   1   3   6      528.84      516.56      4.84 o 
   2   3   6       73.23       79.67      1.68 o 
   3   3   6        0.85        3.74      0.65 o 
  -6   4   6      284.78      293.54      5.72 o 
  -5   4   6        7.87        8.00      0.59 o 
  -4   4   6      350.65      367.61      3.52 o 
  -3   4   6       39.45       35.42      0.63 o 
  -2   4   6      654.53      670.19      4.56 o 
  -1   4   6      155.37      141.76      1.17 o 
   0   4   6        1.23        1.59      0.21 o 
   1   4   6     2110.09     2068.40     10.20 o 
   2   4   6       42.07       37.52      1.20 o 
   3   4   6       21.82       11.51      0.81 o 
  -6   5   6        1.31        1.69      0.71 o 
  -5   5   6        6.96        5.66      0.47 o 
  -4   5   6       84.72       79.14      1.43 o 
  -3   5   6      553.83      585.92      2.91 o 
  -2   5   6       60.06       59.99      0.81 o 
  -1   5   6      194.07      191.51      1.55 o 
   0   5   6        1.94        1.43      0.21 o 
   1   5   6       17.94       14.97      0.56 o 
   2   5   6      815.51      743.49      6.66 o 
   3   5   6        2.59        4.82      0.76 o 
  -6   6   6       42.43       44.74      1.12 o 
  -5   6   6       90.60       87.45      1.92 o 
  -4   6   6      991.76      959.80     10.94 o 
  -3   6   6       11.49       12.43      0.47 o 
  -2   6   6       75.44       77.04      1.04 o 
  -1   6   6      240.64      241.36      2.03 o 
   0   6   6      224.51      221.62      1.67 o 
   1   6   6      127.74      123.04      1.77 o 
   2   6   6       28.89       22.65      0.74 o 
   3   6   6        1.33        1.13      0.64 o 
  -6   7   6       87.42       84.05      1.47 o 
  -5   7   6      132.63      130.44      3.31 o 
  -4   7   6       36.48       29.74      1.21 o 
  -3   7   6      130.29      135.21      1.50 o 
  -2   7   6      308.66      298.83      2.54 o 
  -1   7   6      816.21      835.55      6.33 o 
   0   7   6      573.51      579.05      3.38 o 
   1   7   6      246.86      236.07      2.56 o 
   2   7   6      123.07      116.05      2.04 o 
   3   7   6       14.75       13.01      1.04 o 
  -6   8   6        0.11        0.10      0.49 o 
  -5   8   6       58.05       62.08      1.55 o 
  -4   8   6      498.51      481.40      4.58 o 
  -3   8   6       95.27      100.07      1.37 o 
  -2   8   6       84.57       93.91      1.14 o 
  -1   8   6      120.01      119.98      1.74 o 
   0   8   6      520.25      525.90      3.64 o 
   1   8   6      163.49      164.79      2.24 o 
   2   8   6        0.31        0.14      0.50 o 
   3   8   6       46.85       43.66      1.62 o 
  -6   9   6        7.72        8.54      0.65 o 
  -5   9   6       64.24       69.90      1.58 o 
  -4   9   6      271.72      263.13      2.93 o 
  -3   9   6       75.92       69.90      1.27 o 
  -2   9   6       89.34       95.33      1.15 o 
  -1   9   6      372.07      382.03      2.47 o 
   0   9   6        1.80        2.86      0.31 o 
   1   9   6       97.27       90.21      1.70 o 
   2   9   6      133.07      145.50      2.47 o 
   3   9   6       12.45       12.94      1.49 o 
  -5  10   6      336.35      334.59      4.49 o 
  -4  10   6        1.12        0.54      0.51 o 
  -3  10   6     1564.33     1522.17     19.47 o 
  -2  10   6      243.06      244.77      2.32 o 
  -1  10   6      331.39      312.91      2.50 o 
   0  10   6      231.34      223.52      1.84 o 
   1  10   6        2.34        2.16      0.48 o 
   2  10   6      236.47      221.73      4.14 o 
   3  10   6       98.75      101.66      1.94 o 
  -5  11   6       97.72       96.17      1.69 o 
  -4  11   6       13.91       16.25      0.84 o 
  -3  11   6      189.59      187.89      2.48 o 
  -2  11   6      140.40      148.18      1.60 o 
  -1  11   6      483.52      499.54      3.50 o 
   0  11   6        9.59       11.77      0.49 o 
   1  11   6      434.56      427.93      3.82 o 
   2  11   6        1.17        1.99      0.57 o 
   3  11   6       76.57       81.90      1.75 o 
  -5  12   6       52.86       46.56      1.14 o 
  -4  12   6       32.64       28.70      1.02 o 
  -3  12   6      569.97      558.48      5.09 o 
  -2  12   6        8.88        9.35      0.44 o 
  -1  12   6       21.89       25.59      0.61 o 
   0  12   6      222.46      201.61      2.59 o 
   1  12   6       15.10       14.87      0.85 o 
   2  12   6        2.65        3.06      0.74 o 
  -5  13   6        1.42        2.37      0.51 o 
  -4  13   6       63.10       71.41      1.94 o 
  -3  13   6        0.99        2.29      0.49 o 
  -2  13   6       96.37      101.35      1.24 o 
  -1  13   6       87.52       90.57      1.95 o 
   0  13   6       66.85       54.93      1.35 o 
   1  13   6       40.56       43.80      1.28 o 
   2  13   6        1.63        2.22      0.60 o 
  -5  14   6       33.81       31.05      0.94 o 
  -4  14   6       35.37       41.26      1.06 o 
  -3  14   6       17.28       17.89      0.83 o 
  -2  14   6        1.36        1.04      0.25 o 
  -1  14   6       94.17       91.71      1.27 o 
   0  14   6       15.18       15.48      0.82 o 
   1  14   6        1.10        0.92      0.51 o 
   2  14   6        4.15        2.75      0.63 o 
  -5  15   6       52.77       45.92      1.09 o 
  -4  15   6        2.19        1.58      0.44 o 
  -3  15   6        3.63        3.14      0.54 o 
  -2  15   6       43.81       43.37      0.76 o 
  -1  15   6       51.98       42.98      1.03 o 
   0  15   6       85.19       85.87      1.70 o 
   1  15   6       70.55       71.25      1.59 o 
   2  15   6       25.23       33.18      1.17 o 
  -5  16   6        4.37        4.14      0.55 o 
  -4  16   6       40.68       41.67      1.03 o 
  -3  16   6       55.76       51.03      1.31 o 
  -2  16   6       87.26       85.52      1.19 o 
  -1  16   6      276.87      259.12      2.45 o 
   0  16   6      477.63      450.27      7.21 o 
   1  16   6      306.22      303.12      3.30 o 
   2  16   6       41.56       41.79      1.29 o 
  -4  17   6        0.52        0.75      0.40 o 
  -3  17   6       69.26       63.41      1.44 o 
  -2  17   6       33.37       32.55      1.03 o 
  -1  17   6      134.93      137.61      1.77 o 
   0  17   6       14.12       11.98      0.69 o 
   1  17   6        0.00       -0.69      0.59 o 
   2  17   6      164.23      169.44      3.36 o 
  -4  18   6        0.02       -0.17      0.42 o 
  -3  18   6       61.84       60.72      1.20 o 
  -2  18   6        5.77        4.50      0.76 o 
  -1  18   6      442.18      414.74      3.90 o 
   0  18   6       98.71      101.97      1.84 o 
   1  18   6      313.48      316.27      3.22 o 
  -4  19   6        3.06        1.61      0.65 o 
  -3  19   6       77.13       70.67      1.38 o 
  -2  19   6       57.60       57.60      1.63 o 
  -1  19   6       13.53       11.85      0.67 o 
   0  19   6        0.72        1.09      0.51 o 
   1  19   6       65.58       64.61      1.53 o 
  -3  20   6        2.82        3.85      0.57 o 
  -2  20   6        0.13        0.23      0.63 o 
  -1  20   6       27.62       34.33      0.93 o 
   0  20   6        1.67        0.28      0.53 o 
   1  20   6       68.94       55.84      1.45 o 
  -3  21   6       46.32       40.48      1.13 o 
  -2  21   6       71.92       72.00      1.51 o 
  -1  21   6      135.50      140.71      2.49 o 
   0  21   6        0.34        0.30      0.52 o 
  -2  22   6       20.45       14.86      0.81 o 
  -1  22   6        3.45        1.86      0.74 o 
   0  22   6        1.08        1.35      0.54 o 
  -1  23   6        4.82        3.53      0.73 o 
  -6   1   7       12.52       12.60      0.85 o 
  -5   1   7      780.90      766.68      6.16 o 
  -4   1   7      280.04      297.27      2.49 o 
  -3   1   7        3.04        2.83      0.32 o 
  -2   1   7      331.41      325.43      2.10 o 
  -1   1   7       79.91       81.56      0.91 o 
   0   1   7      662.77      667.41      3.40 o 
   1   1   7      851.58      775.97      3.83 o 
   2   1   7        0.15        1.29      0.46 o 
   3   1   7       19.69       25.72      1.37 o 
  -6   2   7      213.10      222.69      2.72 o 
  -5   2   7       75.89       77.86      1.32 o 
  -4   2   7       18.30       15.33      0.49 o 
  -3   2   7        6.64        9.41      0.46 o 
  -2   2   7       94.48       95.21      1.06 o 
  -1   2   7        0.83        1.78      0.23 o 
   0   2   7       36.87       37.78      0.63 o 
   1   2   7        8.30        8.18      0.47 o 
   2   2   7        5.24        2.82      0.51 o 
   3   2   7        8.97        8.79      0.98 o 
  -6   3   7        2.08        1.96      0.57 o 
  -5   3   7       97.20       93.89      2.41 o 
  -4   3   7      456.98      462.69      4.21 o 
  -3   3   7        3.42        5.36      0.38 o 
  -2   3   7       88.45       97.60      1.12 o 
  -1   3   7      157.53      158.63      1.33 o 
   0   3   7      626.70      605.55      3.01 o 
   1   3   7      243.58      255.80      2.36 o 
   2   3   7       23.05       24.28      1.23 o 
   3   3   7        0.89        1.96      0.59 o 
  -6   4   7       70.99       80.42      1.67 o 
  -5   4   7        1.55        1.78      0.45 o 
  -4   4   7        0.24        0.60      0.28 o 
  -3   4   7        1.31        1.33      0.29 o 
  -2   4   7      107.39      106.22      1.18 o 
  -1   4   7       31.75       40.02      0.62 o 
   0   4   7      135.79      142.26      1.31 o 
   1   4   7        0.03        0.45      0.33 o 
   2   4   7        7.26        4.21      0.61 o 
   3   4   7       15.45       21.57      1.23 o 
  -6   5   7       19.17       20.39      0.84 o 
  -5   5   7       12.04       13.77      0.84 o 
  -4   5   7       43.47       44.35      0.85 o 
  -3   5   7       12.84        8.16      0.43 o 
  -2   5   7      579.36      569.41      3.61 o 
  -1   5   7       56.46       55.05      0.77 o 
   0   5   7      512.93      487.58      3.22 o 
   1   5   7      986.76      913.52      4.39 o 
   2   5   7        1.25        2.37      0.59 o 
  -6   6   7       70.41       70.47      1.56 o 
  -5   6   7       64.43       65.14      1.29 o 
  -4   6   7        1.99        2.38      0.33 o 
  -3   6   7       64.18       61.84      0.98 o 
  -2   6   7      168.27      180.13      1.53 o 
  -1   6   7      123.04      134.59      1.27 o 
   0   6   7        0.54       -0.06      0.28 o 
   1   6   7       46.47       56.37      1.20 o 
   2   6   7       39.39       42.13      1.28 o 
  -6   7   7        5.55        7.10      0.76 o 
  -5   7   7       46.20       43.12      1.06 o 
  -4   7   7      217.14      212.32      2.69 o 
  -3   7   7       90.54       90.45      1.78 o 
  -2   7   7        0.24        0.74      0.25 o 
  -1   7   7      317.48      306.55      2.00 o 
   0   7   7       40.95       41.74      0.76 o 
   1   7   7       49.64       49.57      1.12 o 
   2   7   7       15.14       18.56      0.94 o 
  -5   8   7       27.11       24.05      0.84 o 
  -4   8   7       44.36       49.88      0.99 o 
  -3   8   7      112.14      116.79      1.61 o 
  -2   8   7      193.32      216.86      1.80 o 
  -1   8   7        8.16        5.75      0.33 o 
   0   8   7        9.32        9.80      0.47 o 
   1   8   7      184.31      186.12      2.52 o 
   2   8   7        0.31        0.11      0.53 o 
  -5   9   7        0.02        0.78      0.47 o 
  -4   9   7       86.05       81.06      1.38 o 
  -3   9   7       95.22       94.24      1.33 o 
  -2   9   7      367.69      341.22      2.37 o 
  -1   9   7        8.98        7.04      0.33 o 
   0   9   7       53.47       46.20      0.86 o 
   1   9   7      236.17      235.40      3.23 o 
   2   9   7      209.73      205.12      3.17 o 
  -5  10   7       18.05       18.37      0.92 o 
  -4  10   7        0.63        1.00      0.54 o 
  -3  10   7       95.05       90.42      2.08 o 
  -2  10   7        6.56        5.51      0.41 o 
  -1  10   7      138.00      126.40      2.02 o 
   0  10   7      266.60      263.39      3.26 o 
   1  10   7       15.86       12.23      0.80 o 
   2  10   7        0.83        0.24      0.53 o 
  -5  11   7       85.20       94.76      1.78 o 
  -4  11   7       11.00       10.95      0.61 o 
  -3  11   7       61.77       70.65      1.88 o 
  -2  11   7      178.58      164.63      2.09 o 
  -1  11   7       76.20       60.91      1.04 o 
   0  11   7       21.87       21.80      0.81 o 
   1  11   7       24.05       20.21      0.94 o 
   2  11   7        3.66        3.41      0.66 o 
  -5  12   7       13.11       15.39      0.87 o 
  -4  12   7        4.89        4.52      0.51 o 
  -3  12   7      837.71      809.75      4.27 o 
  -2  12   7      232.30      218.90      2.69 o 
  -1  12   7       87.62       81.58      1.36 o 
   0  12   7      189.79      183.67      2.99 o 
   1  12   7       79.02       79.86      1.71 o 
   2  12   7       44.72       38.75      1.24 o 
  -5  13   7       29.91       32.45      1.11 o 
  -4  13   7       37.75       38.32      0.99 o 
  -3  13   7       24.95       22.05      0.74 o 
  -2  13   7       19.16       25.97      0.73 o 
  -1  13   7        0.96        1.96      0.53 o 
   0  13   7       57.25       61.15      1.28 o 
   1  13   7      275.37      283.80      3.86 o 
   2  13   7       11.39       11.87      0.82 o 
  -5  14   7      106.58      111.23      1.60 o 
  -4  14   7       94.81       84.79      1.81 o 
  -3  14   7      223.14      207.82      2.21 o 
  -2  14   7        0.42       -0.07      0.34 o 
  -1  14   7      450.46      426.28      5.57 o 
   0  14   7       58.82       53.79      1.27 o 
   1  14   7       40.56       49.28      1.37 o 
  -4  15   7      118.69      109.48      3.14 o 
  -3  15   7       64.85       61.66      1.08 o 
  -2  15   7       49.16       53.80      1.11 o 
  -1  15   7       49.13       49.99      1.10 o 
   0  15   7       19.71       28.98      1.13 o 
   1  15   7      323.91      313.88      3.25 o 
  -4  16   7       16.98       15.06      0.83 o 
  -3  16   7       52.31       55.59      1.27 o 
  -2  16   7       32.31       34.89      1.06 o 
  -1  16   7        8.11        7.55      0.59 o 
   0  16   7       58.60       70.05      1.63 o 
   1  16   7       19.87       25.10      1.03 o 
  -4  17   7      144.62      124.29      3.48 o 
  -3  17   7       36.49       34.13      1.77 o 
  -2  17   7        9.73       10.32      0.69 o 
  -1  17   7      330.51      322.70      2.83 o 
   0  17   7       15.52       11.97      0.67 o 
   1  17   7       42.44       45.38      1.30 o 
  -4  18   7       55.60       49.49      1.35 o 
  -3  18   7        0.61       -0.09      0.80 o 
  -2  18   7        6.39        6.40      0.65 o 
  -1  18   7        0.38        0.08      0.43 o 
   0  18   7      147.22      147.96      2.42 o 
  -3  19   7       51.98       48.25      1.52 o 
  -2  19   7       24.05       24.12      0.93 o 
  -1  19   7       54.85       52.76      1.12 o 
   0  19   7       19.62       16.04      0.85 o 
  -3  20   7        1.98        1.58      0.67 o 
  -2  20   7        4.15        9.03      0.72 o 
  -1  20   7       26.67       25.15      0.98 o 
   0  20   7        3.25        4.44      0.65 o 
  -2  21   7        0.91        1.33      0.71 o 
  -1  21   7       82.42       79.97      2.21 o 
  -6   0   8        0.31        0.29      1.27 o 
  -5   0   8      142.21      143.95      2.11 o 
  -4   0   8       55.03       52.88      1.10 o 
  -3   0   8      640.95      681.91      6.76 o 
  -2   0   8      253.73      249.65      3.24 o 
  -1   0   8      378.40      347.39      3.54 o 
   0   0   8     2458.13     2362.16     10.17 o 
   1   0   8      108.73       91.85      3.80 o 
  -6   1   8       24.23       21.89      0.84 o 
  -5   1   8        3.84        5.17      0.45 o 
  -4   1   8       34.52       36.38      0.71 o 
  -3   1   8        6.03        5.64      0.40 o 
  -2   1   8      540.08      562.95      3.81 o 
  -1   1   8       61.66       60.38      0.83 o 
   0   1   8      334.59      338.59      1.99 o 
   1   1   8      184.46      182.42      2.39 o 
  -6   2   8        4.42        4.04      0.56 o 
  -5   2   8        0.62        0.75      0.36 o 
  -4   2   8       57.86       59.01      0.88 o 
  -3   2   8        4.58        3.68      0.36 o 
  -2   2   8      200.91      205.68      2.01 o 
  -1   2   8        3.92        5.77      0.34 o 
   0   2   8       22.16       18.73      0.56 o 
   1   2   8        0.00        0.23      0.43 o 
   2   2   8       12.77       11.52      0.81 o 
  -6   3   8      238.26      228.33      2.59 o 
  -5   3   8      112.63      109.51      1.31 o 
  -4   3   8       39.16       39.00      0.79 o 
  -3   3   8       40.73       40.49      0.79 o 
  -2   3   8       68.91       77.25      0.92 o 
  -1   3   8      541.66      526.31      3.65 o 
   0   3   8      140.44      148.36      1.66 o 
   1   3   8       18.39       21.73      1.23 o 
   2   3   8        0.17        0.82      0.55 o 
  -5   4   8       18.79       14.39      0.66 o 
  -4   4   8       41.34       40.54      0.81 o 
  -3   4   8      107.51      106.84      1.25 o 
  -2   4   8        4.28        2.75      0.28 o 
  -1   4   8      175.02      175.06      1.71 o 
   0   4   8      236.08      229.20      2.06 o 
   1   4   8      137.41      146.95      2.77 o 
   2   4   8       31.37       32.46      1.17 o 
  -5   5   8      366.37      360.19      3.87 o 
  -4   5   8       72.59       78.15      1.10 o 
  -3   5   8       70.90       77.15      1.42 o 
  -2   5   8       91.59       83.06      1.03 o 
  -1   5   8      245.35      241.78      1.91 o 
   0   5   8      267.65      271.97      2.40 o 
   1   5   8        4.75        3.72      0.70 o 
   2   5   8       20.64       23.18      1.02 o 
  -5   6   8      132.64      130.94      1.98 o 
  -4   6   8       68.04       73.14      1.12 o 
  -3   6   8       37.52       39.38      0.79 o 
  -2   6   8       74.09       61.68      0.90 o 
  -1   6   8       21.67       19.78      0.60 o 
   0   6   8       71.75       68.91      1.14 o 
   1   6   8       52.84       44.65      1.30 o 
   2   6   8       16.17       13.60      0.87 o 
  -5   7   8       17.58       18.97      0.69 o 
  -4   7   8        7.19        6.51      0.47 o 
  -3   7   8        7.82        7.02      0.43 o 
  -2   7   8      314.41      314.87      2.40 o 
  -1   7   8       16.12       14.63      0.55 o 
   0   7   8      505.55      507.29      3.06 o 
   1   7   8       29.20       28.87      1.08 o 
   2   7   8        4.07        3.37      0.64 o 
  -5   8   8       65.63       58.09      1.10 o 
  -4   8   8       10.63       12.82      0.69 o 
  -3   8   8      172.50      186.70      1.66 o 
  -2   8   8        0.16        0.06      0.28 o 
  -1   8   8      410.63      429.88      2.57 o 
   0   8   8        0.59        0.21      0.48 o 
   1   8   8        2.50        2.27      0.58 o 
  -5   9   8       18.47       21.22      0.72 o 
  -4   9   8      399.61      411.05      4.45 o 
  -3   9   8       12.95        9.06      0.52 o 
  -2   9   8      124.10      117.66      1.22 o 
  -1   9   8        3.19        3.24      0.36 o 
   0   9   8        3.08        1.53      0.46 o 
   1   9   8       35.13       34.44      1.15 o 
  -5  10   8        6.86        7.33      0.54 o 
  -4  10   8       66.33       68.34      1.15 o 
  -3  10   8       53.33       51.78      1.00 o 
  -2  10   8      145.54      139.89      1.57 o 
  -1  10   8       64.55       68.65      1.24 o 
   0  10   8       62.16       56.50      1.20 o 
   1  10   8        0.41        1.22      0.57 o 
  -5  11   8       11.61       12.63      0.62 o 
  -4  11   8       56.83       52.52      1.00 o 
  -3  11   8       38.56       33.76      0.91 o 
  -2  11   8      418.45      415.75      5.26 o 
  -1  11   8       91.27       89.40      1.77 o 
   0  11   8       12.07       13.98      0.69 o 
   1  11   8        0.08       -0.10      0.54 o 
  -5  12   8      122.20      110.80      1.41 o 
  -4  12   8      104.69       96.54      1.46 o 
  -3  12   8       42.83       38.03      0.90 o 
  -2  12   8      250.85      224.87      2.86 o 
  -1  12   8      148.57      138.74      2.26 o 
   0  12   8       45.91       45.52      1.08 o 
   1  12   8      139.92      158.79      2.31 o 
  -4  13   8      219.86      195.17      3.13 o 
  -3  13   8        5.63        6.37      0.54 o 
  -2  13   8      154.49      151.40      2.70 o 
  -1  13   8        8.08        7.61      0.60 o 
   0  13   8        0.00        0.58      0.45 o 
   1  13   8       55.04       61.78      1.50 o 
  -4  14   8      348.98      323.44      2.42 o 
  -3  14   8      121.15      127.54      1.88 o 
  -2  14   8        5.39        4.47      0.57 o 
  -1  14   8       18.37       17.18      0.84 o 
   0  14   8       10.49        8.19      0.62 o 
  -4  15   8        0.89        1.56      0.59 o 
  -3  15   8        0.21        1.15      0.54 o 
  -2  15   8       13.51       17.59      1.01 o 
  -1  15   8       51.24       46.06      1.25 o 
   0  15   8      272.94      295.31      2.63 o 
  -4  16   8        2.27        4.31      0.62 o 
  -3  16   8       53.19       55.87      1.31 o 
  -2  16   8        3.82        6.00      0.76 o 
  -1  16   8        5.81        7.50      0.76 o 
   0  16   8       24.97       17.43      0.93 o 
  -3  17   8        9.71        6.78      0.79 o 
  -2  17   8       28.84       32.68      1.05 o 
  -1  17   8        1.62        1.86      0.50 o 
   0  17   8        4.59        5.09      0.67 o 
  -3  18   8        8.35       12.06      0.92 o 
  -2  18   8       22.65       22.75      1.17 o 
  -1  18   8      103.36       98.60      1.71 o 
  -2  19   8       91.33       99.13      1.81 o 
  -5   1   9      199.31      207.03      3.05 o 
  -4   1   9        8.53        9.42      0.47 o 
  -3   1   9      115.33      109.13      1.35 o 
  -2   1   9      269.35      276.11      1.98 o 
  -1   1   9      207.99      209.49      2.00 o 
   0   1   9       81.32       99.91      1.68 o 
   1   1   9       20.52       18.50      1.21 o 
  -5   2   9       81.53       79.53      1.21 o 
  -4   2   9       12.02       13.93      0.53 o 
  -3   2   9      156.63      166.41      1.73 o 
  -2   2   9      148.55      154.53      1.48 o 
  -1   2   9       70.83       74.04      1.23 o 
   0   2   9       14.30       14.01      0.70 o 
   1   2   9        5.25        4.80      0.63 o 
  -5   3   9       19.97       22.94      0.73 o 
  -4   3   9        1.98        3.21      0.38 o 
  -3   3   9       29.97       33.80      0.75 o 
  -2   3   9        7.85        8.60      0.53 o 
  -1   3   9      107.46      109.15      1.52 o 
   0   3   9        0.62        0.28      0.38 o 
   1   3   9        7.24        6.36      0.66 o 
  -5   4   9        3.06        2.49      0.45 o 
  -4   4   9       11.06       10.96      0.52 o 
  -3   4   9      235.66      240.91      2.19 o 
  -2   4   9      160.44      160.39      1.42 o 
  -1   4   9        0.18        0.61      0.37 o 
   0   4   9      206.58      202.85      2.75 o 
   1   4   9        5.37        5.24      0.78 o 
  -5   5   9       24.14       22.95      0.74 o 
  -4   5   9       68.10       67.13      1.01 o 
  -3   5   9      651.12      657.53      4.43 o 
  -2   5   9       44.01       37.31      0.76 o 
  -1   5   9      230.00      233.36      2.39 o 
   0   5   9      660.20      620.62      5.25 o 
   1   5   9       13.79       12.78      0.96 o 
  -5   6   9        5.12        2.69      0.55 o 
  -4   6   9       32.27       34.83      0.86 o 
  -3   6   9      174.14      164.63      1.74 o 
  -2   6   9        2.69        2.58      0.41 o 
  -1   6   9      294.19      298.46      2.80 o 
   0   6   9        9.68        8.83      0.68 o 
   1   6   9        0.13        0.17      0.63 o 
  -5   7   9      257.47      252.03      2.34 o 
  -4   7   9        0.79        0.22      0.45 o 
  -3   7   9      288.50      270.92      2.64 o 
  -2   7   9      294.91      290.17      2.71 o 
  -1   7   9       86.71       92.29      1.32 o 
   0   7   9      205.69      200.89      4.48 o 
   1   7   9        0.50        1.17      0.55 o 
  -5   8   9        9.21        8.25      0.67 o 
  -4   8   9      495.44      498.88      6.21 o 
  -3   8   9      196.18      182.26      1.67 o 
  -2   8   9        0.44        0.65      0.43 o 
  -1   8   9      126.42      114.17      1.46 o 
   0   8   9      114.39      136.29      2.34 o 
  -5   9   9       16.43       17.04      0.67 o 
  -4   9   9        9.02        8.64      0.69 o 
  -3   9   9       79.69       86.62      1.26 o 
  -2   9   9        8.63        6.21      0.46 o 
  -1   9   9        4.47        6.80      0.59 o 
   0   9   9       17.91       27.44      1.02 o 
  -4  10   9       21.70       20.60      0.78 o 
  -3  10   9       17.28       20.35      0.77 o 
  -2  10   9       36.26       38.24      0.86 o 
  -1  10   9      153.71      164.56      2.28 o 
   0  10   9      122.44      142.55      2.11 o 
  -4  11   9       25.89       30.34      0.94 o 
  -3  11   9        7.23        8.55      0.70 o 
  -2  11   9        0.62        0.66      0.40 o 
  -1  11   9       61.68       56.58      1.41 o 
   0  11   9        0.48       -0.11      0.45 o 
  -4  12   9       41.08       32.37      0.92 o 
  -3  12   9      171.70      179.92      2.24 o 
  -2  12   9       41.66       43.33      1.15 o 
  -1  12   9      385.43      399.67      4.57 o 
   0  12   9       26.89       32.50      0.96 o 
  -4  13   9       22.04       15.22      0.72 o 
  -3  13   9       84.07       78.68      1.84 o 
  -2  13   9      203.13      193.42      2.86 o 
  -1  13   9       11.21       11.81      0.78 o 
   0  13   9       21.90       19.97      0.81 o 
  -3  14   9        2.93        3.76      0.67 o 
  -2  14   9        2.43        2.88      0.76 o 
  -1  14   9       25.97       19.33      1.00 o 
  -3  15   9      127.27      122.58      1.83 o 
  -2  15   9        1.22        1.77      0.88 o 
  -1  15   9        0.15        1.18      0.49 o 
  -2  16   9       40.83       44.13      3.15 o 
  -4   0  10      412.86      400.46      3.43 o 
  -3   0  10      117.29      119.47      2.09 o 
  -2   0  10      239.16      240.18      3.26 o 
  -1   0  10     1136.91     1135.25     20.39 o 
   0   0  10       22.03       22.27      1.19 o 
  -4   1  10        1.01        0.34      0.39 o 
  -3   1  10       32.96       32.92      0.75 o 
  -2   1  10        0.00        0.09      0.39 o 
  -1   1  10        9.50        9.57      0.75 o 
   0   1  10      153.43      155.09      1.92 o 
  -4   2  10       65.51       66.14      1.00 o 
  -3   2  10      336.38      328.81      3.07 o 
  -2   2  10       33.62       34.82      0.84 o 
  -1   2  10        1.04        0.96      0.48 o 
   0   2  10      103.47      103.91      1.89 o 
  -4   3  10        9.05        7.57      0.49 o 
  -3   3  10       69.75       65.44      1.03 o 
  -2   3  10        1.63        2.86      0.45 o 
  -1   3  10       19.27       16.80      0.74 o 
   0   3  10        0.74        1.05      0.48 o 
  -4   4  10      386.29      390.98      3.04 o 
  -3   4  10        1.36        1.35      0.35 o 
  -2   4  10      191.93      205.02      2.31 o 
  -1   4  10        0.32        0.80      0.40 o 
   0   4  10       31.73       38.83      1.21 o 
  -4   5  10       58.04       53.12      1.01 o 
  -3   5  10        9.12       11.11      0.56 o 
  -2   5  10       11.79       12.12      0.59 o 
  -1   5  10      110.36      120.02      1.49 o 
   0   5  10        0.32        0.01      0.50 o 
  -4   6  10        1.41        1.08      0.43 o 
  -3   6  10       75.25       73.38      1.15 o 
  -2   6  10       24.37       26.70      0.75 o 
  -1   6  10       62.92       71.82      1.33 o 
  -4   7  10       41.83       44.24      0.91 o 
  -3   7  10       35.51       35.55      0.90 o 
  -2   7  10       87.24       86.29      1.25 o 
  -1   7  10        8.50        9.98      0.65 o 
  -4   8  10       40.32       44.59      1.01 o 
  -3   8  10        0.09       -0.23      0.42 o 
  -2   8  10       36.13       38.66      0.88 o 
  -1   8  10      104.43      103.52      1.56 o 
  -4   9  10        4.49        4.68      0.54 o 
  -3   9  10        0.00       -0.01      0.42 o 
  -2   9  10      223.20      219.77      3.52 o 
  -1   9  10      106.76      119.49      1.67 o 
  -3  10  10        2.29        1.81      0.44 o 
  -2  10  10       49.38       55.82      1.18 o 
  -1  10  10      122.46      120.98      2.19 o 
  -3  11  10        4.68        4.59      0.64 o 
  -2  11  10        0.02        0.14      0.55 o 
  -3   1  11       36.19       36.65      0.85 o 
  -2   1  11        0.94        1.83      0.55 o 
  -3   2  11        8.02        8.69      0.52 o 
  -2   2  11        2.13        4.07      0.53 o 
                                                 
